# Supplementary material for: Historical contingency and the gradual evolution of metabolic properties in central carbon and genome-scale metabolisms
Source: BMC Syst Biol. 2014 Apr 23;8:48. doi: 10.1186/1752-0509-8-48 (PMC4022055; doi:10.1186/1752-0509-8-48)
Supplement: Additional file 2 — Number of potential metabolisms viable on glucose with respect to metabolism size. [file 1752-0509-8-48-S2.xlsx]

## Sheet: Reactions
Reaction abbreviation	Enzyme name	Reaction equation	Biochemical Pathway
ICL	Isocitrate lyase	icit --> glx + succ	Anaplerotic reactions
MALS	malate synthase	accoa + glx + h2o --> coa + h + mal-L	Anaplerotic reactions
ME1	malic enzyme (NAD)	mal-L + nad --> co2 + nadh + pyr	Anaplerotic reactions
ME2	malic enzyme (NADP)	mal-L + nadp --> co2 + nadph + pyr	Anaplerotic reactions
PPC	phosphoenolpyruvate carboxylase	co2 + h2o + pep --> h + oaa + pi	Anaplerotic reactions
PPCK	phosphoenolpyruvate carboxykinase	atp + oaa --> adp + co2 + pep	Anaplerotic reactions
ACONT	aconitase	cit <==> icit	Citric Acid Cycle
AKGDH	2-Oxogluterate dehydrogenase	akg + coa + nad --> co2 + nadh + succoa	Citric Acid Cycle
CS	citrate synthase	accoa + h2o + oaa --> cit + coa + h	Citric Acid Cycle
FUM	fumarase	fum + h2o <==> mal-L	Citric Acid Cycle
ICDHyr	isocitrate dehydrogenase (NADP)	icit + nadp <==> akg + co2 + nadph	Citric Acid Cycle
MDH	malate dehydrogenase	mal-L + nad <==> h + nadh + oaa	Citric Acid Cycle
SUCOAS	succinyl-CoA synthetase (ADP-forming)	atp + coa + succ <==> adp + pi + succoa	Citric Acid Cycle
GLNS	glutamine synthetase	atp + glu-L + nh4 --> adp + gln-L + h + pi	Glutamate Metabolism
GLUDy	glutamate dehydrogenase (NADP)	glu-L + h2o + nadp <==> akg + h + nadph + nh4	Glutamate Metabolism
GLUN	glutaminase	gln-L + h2o --> glu-L + nh4	Glutamate Metabolism
GLUSy	glutamate synthase (NADPH)	akg + gln-L + h + nadph --> (2) glu-L + nadp	Glutamate Metabolism
ENO	enolase	2pg <==> h2o + pep	Glycolysis/Gluconeogenesis
FBAl	fructose-bisphosphate aldolase	fdp <==> dhap + g3p	Glycolysis/Gluconeogenesis
FBP	fructose-bisphosphatase	fdp + h2o --> f6p + pi	Glycolysis/Gluconeogenesis
GAPD	glyceraldehyde-3-phosphate dehydrogenase	g3p + nad + pi <==> 13dpg + h + nadh	Glycolysis/Gluconeogenesis
PDH	pyruvate dehydrogenase	coa + nad + pyr --> accoa + co2 + nadh	Glycolysis/Gluconeogenesis
PFK	phosphofructokinase	atp + f6p --> adp + fdp + h	Glycolysis/Gluconeogenesis
PGI	glucose-6-phosphate isomerase	g6p <==> f6p	Glycolysis/Gluconeogenesis
PGK	phosphoglycerate kinase	3pg + atp <==> 13dpg + adp	Glycolysis/Gluconeogenesis
PGL	6-phosphogluconolactonase	6pgl + h2o --> 6pgc + h	Glycolysis/Gluconeogenesis
PGM	phosphoglycerate mutase	2pg <==> 3pg	Glycolysis/Gluconeogenesis
PPS	phosphoenolpyruvate synthase	atp + h2o + pyr --> amp + (2) h + pep + pi	Glycolysis/Gluconeogenesis
PYK	pyruvate kinase	adp + h + pep --> atp + pyr	Glycolysis/Gluconeogenesis
TPI	triose-phosphate isomerase	dhap <==> g3p	Glycolysis/Gluconeogenesis
ADK1	adenylate kinase	amp + atp <==> (2) adp	Oxidative Phosphorylation
ATPM	ATP maintenance requirement	atp + h2o --> adp + h + pi	Oxidative Phosphorylation
ATPS4r	ATP synthase (four protons for one ATP)	adp + (4) h[e] + pi <==> atp + (3) h + h2o	Oxidative Phosphorylation
CYTBD	cytochrome oxidase bd (ubiquinol-8: 2 protons)	(2) h + (0.5) o2 + q8h2 --> (2) h[e] + h2o + q8	Oxidative Phosphorylation
FRD7	fumarate reductase	fum + q8h2 --> q8 + succ	Oxidative Phosphorylation
NADH16	NADH dehydrogenase (ubiquinone-8 & 3 protons)	(4) h + nadh + q8 --> (3) h[e] + nad + q8h2	Oxidative Phosphorylation
NADTRHD	NAD transhydrogenase	nad + nadph --> nadh + nadp	Oxidative Phosphorylation
SUCDi	succinate dehydrogenase (irreversible)	q8 + succ --> fum + q8h2	Oxidative Phosphorylation
THD2	NAD(P) transhydrogenase	(2) h[e] + nadh + nadp --> (2) h + nad + nadph	Oxidative Phosphorylation
G6PDH	glucose 6-phosphate dehydrogenase	g6p + nadp <==> 6pgl + h + nadph	Pentose Phosphate Pathway
GND	phosphogluconate dehydrogenase	6pgc + nadp --> co2 + nadph + ru5p-D	Pentose Phosphate Pathway
RPE	ribulose 5-phosphate 3-epimerase	ru5p-D <==> xu5p-D	Pentose Phosphate Pathway
RPI	ribose-5-phosphate isomerase	r5p <==> ru5p-D	Pentose Phosphate Pathway
TAL	transaldolase	g3p + s7p <==> e4p + f6p	Pentose Phosphate Pathway
TKT1	transketolase	r5p + xu5p-D <==> g3p + s7p	Pentose Phosphate Pathway
TKT2	transketolase	e4p + xu5p-D <==> f6p + g3p	Pentose Phosphate Pathway
ACALD	acetaldehyde dehydrogenase (acetylating)	acald + coa + nad <==> accoa + h + nadh	Pyruvate Metabolism
ACKr	acetate kinase	ac + atp <==> actp + adp	Pyruvate Metabolism
LDH_D	D-lactate dehydrogenase	lac-D + nad <==> h + nadh + pyr	Pyruvate Metabolism
PFL	pyruvate formate lyase	coa + pyr --> accoa + for	Pyruvate Metabolism
PTAr	phosphotransacetylase	accoa + pi <==> actp + coa	Pyruvate Metabolism
ACALDt	acetaldehyde reversible transport	acald[e] <==> acald	Transport Reaction
ACt2r	acetate reversible transport via proton symport	ac[e] + h[e] <==> ac + h	Transport Reaction
AKGt2r	2-oxoglutarate reversible transport via symport	akg[e] + h[e] <==> akg + h	Transport Reaction
CO2t	CO2 transporter via diffusion	co2[e] <==> co2	Transport Reaction
D_LACt2	D-lactate transport via proton symport	h[e] + lac-D[e] <==> h + lac-D	Transport Reaction
FORt2	formate transport via proton symport (uptake only)	for[e] + h[e] --> for + h	Transport Reaction
FORti	formate transport via diffusion	for --> for[e]	Transport Reaction
FRUpts2	Fructose transport via PEP:Pyr PTS (f6p generating)	fru[e] + pep --> f6p + pyr	Transport Reaction
FUMt2_2	Fumarate transport via proton symport (2 H)	fum[e] + (2) h[e] --> fum + (2) h	Transport Reaction
GLCpts	D-glucose transport via PEP:Pyr PTS	glc-D[e] + pep --> g6p + pyr	Transport Reaction
GLNabc	L-glutamine transport via ABC system	atp + gln-L[e] + h2o --> adp + gln-L + h + pi	Transport Reaction
GLUt2r	L-glutamate transport via proton symport, reversible (periplasm)	glu-L[e] + h[e] <==> glu-L + h	Transport Reaction
H2Ot	H2O transport via diffusion	h2o[e] <==> h2o	Transport Reaction
MALt2_2	Malate transport via proton symport (2 H)	(2) h[e] + mal-L[e] --> (2) h + mal-L	Transport Reaction
NH4t	ammonia reversible transport	nh4[e] <==> nh4	Transport Reaction
O2t	o2 transport via diffusion	o2[e] <==> o2	Transport Reaction
PIt2r	phosphate reversible transport via proton symport	h[e] + pi[e] <==> h + pi	Transport Reaction
PYRt2r	pyruvate reversible transport via proton symport	h[e] + pyr[e] <==> h + pyr	Transport Reaction
SUCCt2_2	succinate transport via proton symport (2 H)	(2) h[e] + succ[e] --> (2) h + succ	Transport Reaction
SUCCt3	succinate transport out via proton antiport	h[e] + succ --> h + succ[e]	Transport Reaction
Biomass	Biomass Objective Function with GAM (growth-associate maintainence)	(1.496) 3pg + (3.7478) accoa + (59.8100) atp + (0.3610) e4p + (0.0709) f6p + (0.1290) g3p + (0.2050) g6p + (0.2557) gln-L + (4.9414) glu-L + (59.8100) h2o + (3.5470) nad + (13.0279) nadph + (1.7867) oaa + (0.5191) pep + (2.8328) pyr + (0.8977) r5p --> (59.8100) adp + (4.1182) akg + (3.7478) coa + (59.8100) h + (3.5470) nadh + (13.0279) nadp + (59.8100) pi	Biomass objective function
Note - [e] suffix denotes extracellular location of the metabolite
Note - Rows in red correspond to environment-general superessential reactions

## Sheet: Metabolites
Abbreviation	Metabolite full name
13dpg	3-Phospho-D-glyceroyl phosphate
2pg	D-Glycerate 2-phosphate
3pg	3-Phospho-D-glycerate
6pgc	6-Phospho-D-gluconate
6pgl	6-phospho-D-glucono-1,5-lactone
ac	Acetate
ac[e]	Acetate (extracellular)
acald	Acetaldehyde
acald[e]	Acetaldehyde (extracellular)
accoa	Acetyl-CoA
actp	Acetyl phosphate
adp	ADP
akg	2-Oxoglutarate
akg[e]	2-Oxoglutarate (extracellular)
amp	AMP
atp	ATP
cit	Citrate
co2	CO2
co2[e]	CO2 (extracellular)
coa	Coenzyme A
dhap	Dihydroxyacetone phosphate
e4p	D-Erythrose 4-phosphate
f6p	D-Fructose 6-phosphate
fdp	D-Fructose 1,6-bisphosphate
for	Formate
for[e]	Formate (extracellular)
fru[e]	D-Fructose (extracellular)
fum	Fumarate
fum[e]	Fumarate (extracellular)
g3p	Glyceraldehyde 3-phosphate
g6p	D-Glucose 6-phosphate
glc-D[e]	D-Glucose (extracellular)
gln-L	L-Glutamine
gln-L[e]	L-Glutamine (extracellular)
glu-L	L-Glutamate
glu-L[e]	L-Glutamate (extracellular)
glu-L[e]	L-Glutamate (extracellular)
glx	Glyoxylate
h	H+
h[e]	H+ (extracellular)
h2o	H2O
h2o[e]	H2O (extracellular)
icit	Isocitrate
lac-D	D-Lactate
lac-D[e]	D-Lactate (extracellular)
mal-L	L-Malate
mal-L[e]	L-Malate (extracellular)
nad	Nicotinamide adenine dinucleotide
nadh	Nicotinamide adenine dinucleotide (reduced)
nadp	Nicotinamide adenine dinucleotide phosphate
nadph	Nicotinamide adenine dinucleotide phosphate (reduced)
nh4	Ammonium
nh4[e]	Ammonium (extracellular)
o2	O2
o2[e]	O2 (extracellular)
oaa	Oxaloacetate
pep	Phosphoenolpyruvate
pi	Phosphate
pi[e]	Phosphate (extracellular)
pyr	Pyruvate
pyr[e]	Pyruvate (extracellular)
q8	Ubiquinone-8
q8h2	Ubiquinol-8
r5p	alpha-D-Ribose 5-phosphate
ru5p-D	D-Ribulose 5-phosphate
s7p	Sedoheptulose 7-phosphate
succ	Succinate
succ[e]	Succinate (extracellular)
succoa	Succinyl-CoA
xu5p-D	D-Xylulose 5-phosphate
Note - Rows in red correspond to biomass precursors in the the central carbon metabolism. atp, nadph and nad are also biomass precursors, but we wish to emphasize on metabolites that are act as biochemical precursors to the actual biomass precursors of E. coli (See main text). atp, nadph and nad are also biomass precursors for E. coli.
