# Supplementary material for: Historical contingency and the gradual evolution of metabolic properties in central carbon and genome-scale metabolisms
Source: BMC Syst Biol. 2014 Apr 23;8:48. doi: 10.1186/1752-0509-8-48 (PMC4022055; doi:10.1186/1752-0509-8-48)
Supplement: Additional file 3 — Number of potential metabolisms viable on all ten carbon sources as a function of metabolism size. [file 1752-0509-8-48-S3.xlsx]

## Sheet: Sheet1
Metabolism size n	Number of metabolisms Ω(n)	Number of viable potential metabolisms V(n) on glucose	Fraction of viable potential metabolisms on gluose
23	196793068630200	3	1.52444e-14
24	229591913401900	91	3.96355e-13
25	247959266474052	1333	5.37588e-12
26	247959266474052	12512	5.04599e-11
27	229591913401900	84344	3.67365e-10
28	196793068630200	434238	2.20657e-09
29	156077261327400	1773969	1.1366e-08
30	114456658306760	5900578	5.15529e-08
31	77535155627160	16273741	2.09889e-07
32	48459472266975	37711748	7.78212e-07
33	27900908274925	74144929	2.65744e-06
34	14771069086725	124556484	8.43246e-06
35	7174519270695	179670690	2.50429e-05
36	3188675231420	223248820	7.0013e-05
37	1292706174900	239328665	0.000185138
38	476260169700	221384931	0.00046484
39	158753389900	176470234	0.0011116
40	47626016970	120871806	0.00253794
41	12777711870	70816607	0.0055422
42	3042312350	35259122	0.0115896
43	636763050	14786101	0.0232207
44	115775100	5160044	0.0445695
45	18009460	1474456	0.0818712
46	2349060	337437	0.143648
47	249900	59966	0.23996
48	20825	7909	0.379784
49	1275	721	0.56549
50	51	40	0.784314
51	1	1	1
