# Supplementary material for: Historical contingency and the gradual evolution of metabolic properties in central carbon and genome-scale metabolisms
Source: BMC Syst Biol. 2014 Apr 23;8:48. doi: 10.1186/1752-0509-8-48 (PMC4022055; doi:10.1186/1752-0509-8-48)
Supplement: Additional file 8 — Number of metabolisms viable on all ten carbon sources as a function of metabolism size. [file 1752-0509-8-48-S8.xlsx]

## Sheet: Sheet1
Metabolism size n	Number of metabolisms Ω(n)	Number of potential metabolisms viable on all carbon sources	Fraction of potential metabolisms viable on all carbon sources
34	14771069086725	4	2.708e-13
35	7174519270695	79	1.10112e-11
36	3188675231420	736	2.30817e-10
37	1292706174900	4249	3.2869e-09
38	476260169700	16869	3.54197e-08
39	158753389900	48507	3.05549e-07
40	47626016970	103991	2.18349e-06
41	12777711870	169020	1.32277e-05
42	3042312350	210171	6.90827e-05
43	636763050	200596	0.000315025
44	115775100	146668	0.00126684
45	18009460	81539	0.00452756
46	2349060	33985	0.0144675
47	249900	10377	0.0415246
48	20825	2237	0.107419
49	1275	320	0.25098
50	51	27	0.529412
51	1	1	1
