# Supplementary material for: Historical contingency and the gradual evolution of metabolic properties in central carbon and genome-scale metabolisms
Source: BMC Syst Biol. 2014 Apr 23;8:48. doi: 10.1186/1752-0509-8-48 (PMC4022055; doi:10.1186/1752-0509-8-48)
Supplement: Additional file 9 — The essential computer programs used in this analysis. [file 1752-0509-8-48-S9.zip]

Archive with 17 entries (14 files):
- Additional File 9/
- Additional File 9/.DS_Store
- __MACOSX/
- __MACOSX/Additional File 9/
- __MACOSX/Additional File 9/._.DS_Store
- Additional File 9/env_glucose.flx
- Additional File 9/fba-solve
- Additional File 9/find-essential
- Additional File 9/find-minimalmetab
- Additional File 9/find-neighbormetabs
- Additional File 9/iAF1260.net
- Additional File 9/metab-walktoward
- Additional File 9/minimalmetab.net
- Additional File 9/net600-1.net
- Additional File 9/net600-2.net
- Additional File 9/README.doc
- __MACOSX/Additional File 9/._README.doc
