# Supplementary material for: Historical contingency and the gradual evolution of metabolic properties in central carbon and genome-scale metabolisms
Source: BMC Syst Biol. 2014 Apr 23;8:48. doi: 10.1186/1752-0509-8-48 (PMC4022055; doi:10.1186/1752-0509-8-48)
Supplement: Additional file 9 — The essential computer programs used in this analysis. [file 1752-0509-8-48-S9.zip › Additional File 9/env_glucose.flx]

C00031[e] = -10
C00076[e] = -1000
C00115[e] = -1000
C00175[e] = -1000
cu2[e] = -1000
C00023[e] = -1000
fe3[e] = -1000
C00238[e] = -1000
C00305[e] = -1000
C00034[e] = -1000
C06232[e] = -1000
C01342[e] = -1000
C00007[e] = -20
C00009[e] = -1000
C00059[e] = -1000
C00038[e] = -1000
tungs[e] = -1000
