# Supplementary material for: Historical contingency and the gradual evolution of metabolic properties in central carbon and genome-scale metabolisms
Source: BMC Syst Biol. 2014 Apr 23;8:48. doi: 10.1186/1752-0509-8-48 (PMC4022055; doi:10.1186/1752-0509-8-48)
Supplement: Additional file 9 — The essential computer programs used in this analysis. [file 1752-0509-8-48-S9.zip › Additional File 9/net600-2.net]

ECOLI_1	Biomass: 0.000223 C00234 + 0.000223 C05811 + 0.513700 C00041 + 0.000223 C00019 + 0.295800 C00062 + 0.241100 C00152 + 0.241100 C00049 + 59.984000 C00002 + 0.004737 C00076 + 0.004737 C00115 + 0.000576 C00010 + 0.003158 C00175 + 0.133500 C00063 + 0.003158 cu2 + 0.091580 C00097 + 0.026170 C00131 + 0.027020 C00458 + 0.027020 C00286 + 0.026170 C00459 + 0.000223 C00016 + 0.007106 C00023 + 0.007106 fe3 +…
ECOLI_3	PPBNGS: (2) C00430 --> C00080 + (2) C00001 + C00931
ECOLI_5	ALAALAr: (2) C00133 + C00002 <==> C00008 + C00993 + C00080 + C00009
ECOLI_6	CPPPGO2: (2) C00019 + C03263 --> (2) C00011 + (2) C05198 + (2) C00073 + C01079
ECOLI_11	UPP3MT: (2) C00019 + C01051 --> (2) C00021 + C02463 + C00080
ECOLI_12	ARBTNR1: (2) C05554 + C01352 --> (2) arbtn + C00016 + (2) C00023 + (2) C00080
ECOLI_14	ARBTNR3: (2) C05554 + C01007 --> (2) arbtn + (2) C00023 + (2) C00080 + C00255
ECOLI_16	CPGNR1: (2) cpgn + C01352 --> (2) cpgn-un + C00016 + (2) C00023 + (2) C00080
ECOLI_19	RBFSb: (2) C04332 --> C04732 + C00255
ECOLI_23	FECRMR3: (2) C06228 + C01007 --> (2) C00023 + (2) fecrm-un + (2) C00080 + C00255
ECOLI_24	FEENTERR2: (2) C06230 + fmnh2 --> (2) enter + (2) C00023 + C00061 + (2) C00080
ECOLI_32	MTHFR2: (2) C00080 + C00143 + C00004 --> C00440 + C00003
ECOLI_33	NNDPR: (2) C00080 + C00119 + C03722 --> C00011 + C01185 + C00013
ECOLI_36	QMO2: (2) C00007 + C00390 --> (2) C00080 + (2) C00704 + C00399
ECOLI_38	PPPGO3: (3) C00122 + C01079 --> C02191 + (3) C00042
ECOLI_39	UPPDC1: (4) C00080 + C01051 --> (4) C00011 + C03263
ECOLI_40	NTRIR2x: (5) C00080 + (3) C00004 + C00088 --> (2) C00001 + (3) C00003 + C01342
ECOLI_41	SULRi: (5) C00080 + (3) C00005 + C00094 --> (3) C00001 + C00283 + (3) C00006
ECOLI_42	AICART: C00234 + C04677 <==> C04734 + C00101
ECOLI_43	GARFT: C00234 + C03838 <==> C04376 + C00080 + C00101
ECOLI_46	ULA4NFT: C00234 + udpLa4n --> C00080 + C00101 + udpLa4fn
ECOLI_48	DAGK140: 12dgr140 + C00002 --> C00008 + C00080 + pa140
ECOLI_49	DAGK141: 12dgr141 + C00002 --> C00008 + C00080 + pa141
ECOLI_53	DAGK181: 12dgr181 + C00002 --> C00008 + C00080 + pa181
ECOLI_54	AAMYL: 14glucan --> C01936
ECOLI_56	AGPAT161: 1hdec9eg3p + hdeACP --> C00229 + pa161
ECOLI_57	AGPAT160: 1hdecg3p + C05764 --> C00229 + pa160
ECOLI_59	AGPAT180: 1odecg3p + ocdcaACP --> C00229 + pa180
ECOLI_60	P5CR: C03912 + (2) C00080 + C00005 --> C00006 + C00148
ECOLI_61	P5CD: C03912 + (2) C00001 + C00003 --> C00025 + C00080 + C00004
ECOLI_62	AGPAT141: 1tdec7eg3p + tdeACP --> C00229 + pa141
ECOLI_63	AGPAT140: 1tdecg3p + C05761 --> C00229 + pa140
ECOLI_67	DHBSH: 23dhbzs + C00001 --> C00196 + C00065
ECOLI_68	DHDPRy: C03340 + C00080 + C00005 --> C00006 + C03972
ECOLI_69	DHAD1: C04272 --> C00141 + C00001
ECOLI_70	KARA1: C04272 + C00006 <==> C06010 + C00080 + C00005
ECOLI_71	DHAD2: C06007 --> C00671 + C00001
ECOLI_73	ADSL2r: C04823 <==> C04677 + C00122
ECOLI_76	DKGLCNR2y: C02780 + C00080 + C00005 --> C01062 + C00006
ECOLI_77	DHPPDA2: 25drapp + C00080 + C00001 --> C01268 + C01342
ECOLI_78	DAPE: C00666 <==> C00680
ECOLI_79	UAAGDS: C00680 + C00002 + C00692 --> C00008 + C00080 + C00009 + C04877
ECOLI_80	DAPDC: C00680 + C00080 --> C00011 + C00047
ECOLI_85	LPLIPAL2E140: 2agpe140 + C00001 --> C01233 + C00080 + C06424
ECOLI_87	2AGPEAT141: 2agpe141 + C00002 + ttdcea --> C00020 + pe141 + C00013
ECOLI_93	2AGPEAT161: 2agpe161 + C00002 + hdcea --> C00020 + pe161 + C00013
ECOLI_95	LPLIPAL2ATE161: 2agpe161 + pg161 --> apg161 + C01233
ECOLI_111	2AGPGAT160: 2agpg160 + C00002 + C00249 --> C00020 + pg160 + C00013
ECOLI_113	LPLIPAL2ATG160: 2agpg160 + pg160 --> apg160 + C03274
ECOLI_123	KARA2: C06006 + C00080 + C00005 <==> C06007 + C00006
ECOLI_125	IGPS: C01302 + C00080 --> C03506 + C00011 + C00001
ECOLI_126	DHQS: C04691 --> C00944 + C00009
ECOLI_128	EDA: C04442 --> C00661 + C00022
ECOLI_131	DDPGALA: C01286 <==> C00661 + C00022
ECOLI_135	2DGULRy: 2dhguln + C00080 + C00005 --> C00770 + C00006
ECOLI_136	DPR: C00966 + C00080 + C00005 --> C00006 + C00522
ECOLI_138	GLYCTO4: C05818 + C00160 --> 2dmmql8 + C00048
ECOLI_140	NADPHQR4: C05818 + C00080 + C00005 --> 2dmmql8 + C00006
ECOLI_141	AMMQLT8: 2dmmql8 + C00019 --> C00021 + C00080 + C05819
ECOLI_142	DMSOR2: 2dmmql8 + C11143 --> C05818 + C00580 + C00001
ECOLI_143	FRD3: 2dmmql8 + C00122 --> C05818 + C00042
ECOLI_149	LPLIPAL2A160: 2hdecg3p + C00001 --> C00093 + (2) C00080 + C00249
ECOLI_150	IPPMIb: C02631 + C00001 <==> C02504
ECOLI_151	UNK3: 2kmb + C00025 --> C00026 + C00073
ECOLI_152	TMPPP: C04752 + C04327 + C00080 --> C00013 + C01081
ECOLI_153	2MAHMP: C04752 + C00001 --> C04556 + C00080 + C00009
ECOLI_156	MEPCT: C11434 + C00063 + C00080 --> C11435 + C00013
ECOLI_157	MECDPDH2: C11453 + C00004 --> C11811 + C00001 + C00003
ECOLI_158	OBTFL: C00109 + C00010 --> C00058 + C00100
ECOLI_159	ACHBS: C00109 + C00080 + C00022 --> C06006 + C00011
ECOLI_161	LPLIPAL2A180: 2odecg3p + C00001 --> C00093 + (2) C00080 + C01530
ECOLI_162	OHPHM: C05811 + C00019 --> C05812 + C00021 + C00080
ECOLI_169	OPHHX: C05810 + (0.5) C00007 --> C05811
ECOLI_171	MECDPS: 2p4c2me --> C11453 + C00055
ECOLI_172	PGM: C00631 <==> C00197
ECOLI_173	ENO: C00631 <==> C00001 + C00074
ECOLI_174	PGLYCP: C00988 + C00001 --> C00160 + C00009
ECOLI_178	IPMD: C04411 + C00003 --> C04236 + C00080 + C00004
ECOLI_179	IPPMIa: C04411 <==> C02631 + C00001
ECOLI_180	OMCDC: C04236 + C00080 --> C00233 + C00011
ECOLI_182	KG6PDC: 3dhgulnp + C00080 --> C00011 + C03291
ECOLI_183	DHQTi: C00944 --> C02637 + C00001
ECOLI_184	SHK3Dr: C02637 + C00080 + C00005 <==> C00006 + C00493
ECOLI_185	3HAD40: C01271 --> C04246 + C00001
ECOLI_188	3HAD121: 3hcddec5eACP --> C00001 + t3c5ddeceACP
ECOLI_189	3HCINNMH: 3hcinnm + C00080 + C00004 + C00007 --> dhcinnm + C00001 + C00003
ECOLI_190	3HAD141: 3hcmrs7eACP --> C00001 + t3c7mrseACP
ECOLI_191	3HAD161: 3hcpalm9eACP --> C00001 + t3c9palmeACP
ECOLI_194	ECOAH4: C05264 <==> C05275 + C00001
ECOLI_197	3HAD120: C05757 --> C00001 + C05758
ECOLI_198	3HAD100: C04619 --> C00001 + C05754
ECOLI_203	3HAD60: C05747 --> C00001 + C05748
ECOLI_205	U23GAAT: C04688 + C06022 --> C00229 + C00080 + C04652
ECOLI_206	UAGAAT: C04688 + C00043 <==> C00229 + C04738
ECOLI_208	ECOAH3: C05266 <==> C00001 + C05276
ECOLI_209	3HAD180: 3hoctaACP --> C00001 + toctd2eACP
ECOLI_210	3HAD80: C04620 --> C00001 + C05751
ECOLI_213	3HAD160: C04633 --> C00001 + C05763
ECOLI_217	TRPS3: C03506 --> C00661 + C00463
ECOLI_219	IPPS: C00141 + C00024 + C00001 --> C02504 + C00010 + C00080
ECOLI_220	VPAMT: C00141 + C00041 --> C00022 + C00183
ECOLI_221	MOHMT: C00141 + C00001 + C00143 --> C00966 + C00101
ECOLI_222	3OAR121: 3ocddec5eACP + C00080 + C00005 --> 3hcddec5eACP + C00006
ECOLI_223	3OAR141: 3ocmrs7eACP + C00080 + C00005 --> 3hcmrs7eACP + C00006
ECOLI_224	3OAR161: 3ocpalm9eACP + C00080 + C00005 --> 3hcpalm9eACP + C00006
ECOLI_226	KAT4: C05265 + C00010 --> C00024 + C01944
ECOLI_227	KAT5: C05263 + C00010 --> C00024 + C05274
ECOLI_228	3OAR120: C05756 + C00080 + C00005 <==> C05757 + C00006
ECOLI_229	3OAR100: C05753 + C00080 + C00005 <==> C04619 + C00006
ECOLI_232	3OAR60: C05746 + C00080 + C00005 <==> C05747 + C00006
ECOLI_233	3OAR140: C05759 + C00080 + C00005 <==> C04688 + C00006
ECOLI_235	3OAR80: C05750 + C00080 + C00005 <==> C04620 + C00006
ECOLI_239	OPHBDC: C05809 + C00080 --> C05810 + C00011
ECOLI_242	PGCD: C00197 + C00003 --> C03232 + C00080 + C00004
ECOLI_243	PSERT: C03232 + C00025 --> C00026 + C01005
ECOLI_244	CHORS: C01269 --> C00251 + C00009
ECOLI_248	DHPS2: C00568 + 6hmhptpp --> C00921 + C00013
ECOLI_249	ADCL: C11355 --> C00568 + C00080 + C00022
ECOLI_251	PMPK: C04556 + C00002 --> C04752 + C00008
ECOLI_252	CDPMEK: C11435 + C00002 --> 2p4c2me + C00008 + C00080
ECOLI_254	DM_4HBA: 4hba --> 4hba[e]
ECOLI_255	HBZOPT: C00156 + C04146 --> C05809 + C00013
ECOLI_256	HETZK: C04294 + C00002 --> C04327 + C00008 + C00080
ECOLI_257	LEUTAi: C00233 + C00025 --> C00026 + C00123
ECOLI_258	PERD: C03393 + C00003 <==> C00080 + C00004 + C06054
ECOLI_259	PPNCL2: C03492 + C00063 + C00097 --> C04352 + C00055 + C00080 + C00013
ECOLI_260	PPCDC: C04352 + C00080 --> C00011 + C01134
ECOLI_261	RBFSa: C04732 + db4p --> C04332 + (2) C00001 + C00009
ECOLI_262	PRASCS: C04751 + C00049 + C00002 --> C04823 + C00008 + C00080 + C00009
ECOLI_263	AIRC3: C04751 <==> 5caiz
ECOLI_264	PMDPHT: C04454 + C00001 --> C04732 + C00009
ECOLI_265	APRAUR: C01268 + C00080 + C00005 --> C04454 + C00006
ECOLI_268	5DGLCNR: C01062 + C00080 + C00005 <==> C00257 + C00006
ECOLI_269	GLCRAL: C00679 --> C01146 + C00022
ECOLI_270	DM_5DRIB: 5drib --> 5drib[e]
ECOLI_271	MTRI: C04188 <==> C04582
ECOLI_274	METS: C00440 + C00155 --> C00080 + C00073 + C00101
ECOLI_277	HPPK2: 6hmhpt + C00002 --> 6hmhptpp + C00020 + C00080
ECOLI_278	EDD: C00345 --> C04442 + C00001
ECOLI_282	DM_AACALD: C06735 --> C06735[e]
ECOLI_283	KAT1: C00332 + C00010 --> (2) C00024
ECOLI_284	AACTOOR: C01888 + C00001 + C00007 --> C00027 + C00546 + C01342
ECOLI_288	KAS14: acACP + C00080 + C01209 --> C00229 + C05744 + C00011
ECOLI_291	ALDD2y: C00084 + C00001 + C00006 --> C00033 + (2) C00080 + C00005
ECOLI_293	ACCOAC: C00024 + C00002 + C00288 --> C00008 + C00080 + C00083 + C00009
ECOLI_296	G1PACT: C00024 + C06156 --> C04256 + C00010 + C00080
ECOLI_297	GLCATr: C00024 + C00031 <==> C02655 + C00010
ECOLI_298	ACGS: C00024 + C00025 --> C00624 + C00010 + C00080
ECOLI_302	CS: C00024 + C00001 + C00036 --> C00158 + C00010 + C00080
ECOLI_306	O16AT: C00024 + ragund --> aragund + C00010
ECOLI_307	SERAT: C00024 + C00065 <==> C00979 + C00010
ECOLI_310	ALR4x: C05235 + C00080 + C00004 --> C02912 + C00003
ECOLI_311	NACODA: C01250 + C00001 --> C00033 + C01165
ECOLI_312	AGPR: C01250 + C00006 + C00009 <==> C04133 + C00080 + C00005
ECOLI_314	UAGDP: C04256 + C00080 + C00075 --> C00013 + C00043
ECOLI_316	ACGK: C00624 + C00002 --> C04133 + C00008
ECOLI_321	ACONTb: C00417 + C00001 <==> C00311
ECOLI_324	ACOTA: C00437 + C00026 <==> C01250 + C00025
ECOLI_325	ACODA: C00437 + C00001 --> C00033 + C01602
ECOLI_329	AACPS3: C00229 + C00002 + C00249 --> C00020 + C05764 + C00013
ECOLI_334	AACPS1: C00229 + C00002 + C06424 --> C00020 + C05761 + C00013
ECOLI_336	MCOATA: C00229 + C00083 <==> C00010 + C01209
ECOLI_337	CYSS: C00979 + C00283 --> C00033 + C00097 + C00080
ECOLI_338	3OAR40: C05744 + C00080 + C00005 <==> C01271 + C00006
ECOLI_341	ADNK1: C00212 + C00002 --> C00008 + C00020 + C00080
ECOLI_346	ACBIPGT: C06509 + C00044 + C00080 --> C06510 + C00013
ECOLI_348	PYK: C00008 + C00080 + C00074 --> C00002 + C00022
ECOLI_349	PPAKr: C00008 + C02876 <==> C00002 + C00163
ECOLI_352	AGMHE: C06397 --> C06398
ECOLI_355	HEPT1: C06398 + C06026 --> C00008 + C00080 + hlipa
ECOLI_359	AGMT: C00179 + C00001 --> C00134 + C00086
ECOLI_360	AHCYSNS: C00021 + C00001 --> C00147 + C03539
ECOLI_361	DNTPPA: C04895 + C00001 --> C05925 + C00080 + C00013
ECOLI_363	AIRC2: C03373 + C00002 + C00288 --> 5caiz + C00008 + C00080 + C00009
ECOLI_364	AMPMS2: C03373 + C00001 + C00003 --> C04556 + (2) C00058 + (3) C00080 + C00004
ECOLI_365	ALATA_L: C00026 + C00041 <==> C00025 + C00022
ECOLI_366	ASPTA: C00026 + C00049 <==> C00025 + C00036
ECOLI_368	GLUSy: C00026 + C00064 + C00080 + C00005 --> (2) C00025 + C00006
ECOLI_369	OXGDC2: C00026 + C00080 + C00068 --> C00011 + C05816
ECOLI_370	ILETA: C00026 + C00407 <==> C00671 + C00025
ECOLI_371	TAUDO: C00026 + C00007 + C00245 --> C06735 + C00011 + C00080 + C00094 + C00042
ECOLI_372	PHETA1: C00026 + C00079 <==> C00025 + C00166
ECOLI_374	SDPTA: C00026 + C04421 <==> C00025 + C04462
ECOLI_376	TYRTA: C00026 + C00082 <==> C01179 + C00025
ECOLI_378	PANTS: C00099 + C00002 + C00522 --> C00020 + C00080 + C00864 + C00013
ECOLI_379	DAAD: C00133 + C00016 + C00001 --> C01352 + C01342 + C00022
ECOLI_382	UAMAS: C00041 + C00002 + C01050 --> C00008 + C00080 + C00009 + C01212
ECOLI_385	ALAR: C00041 <==> C00133
ECOLI_386	UGMDDS: C00993 + C00002 + C04877 --> C00008 + C00080 + C00009 + C04882
ECOLI_395	BTS4: C00019 + C01909 + C00087 --> C00120 + C05198 + C00080 + C00073
ECOLI_398	SPMS: C01137 + C00134 --> C00170 + C00080 + C00315
ECOLI_399	ADK1: C00020 + C00002 <==> (2) C00008
ECOLI_400	ADK3: C00020 + C00044 <==> C00008 + C00035
ECOLI_401	AMPN: C00020 + C00001 --> C00147 + C00117
ECOLI_404	AGMH: anhgm + C00001 --> C00140 + anhm
ECOLI_406	AGM3PA: anhgm3p + C00001 --> LalaDgluMdap + anhgm
ECOLI_412	AM4PCP: anhm4p + C00001 --> C00133 + anhm3p
ECOLI_414	ANPRT: C00108 + C00119 --> C00013 + C04302
ECOLI_416	AP5AH: C04058 + C00001 --> C00008 + C00002 + (2) C00080
ECOLI_418	ADSK: C00224 + C00002 --> C00008 + C00080 + C00053
ECOLI_419	KDOPS: C01112 + C00001 + C00074 --> C04478 + C00009
ECOLI_426	ARGSL: C03406 <==> C00062 + C00122
ECOLI_427	ASCBPL: ascb6p + C00001 --> 3dhgulnp + C00080
ECOLI_430	ASR: C01478 + (2) C00051 --> C06697 + C00127 + C00001
ECOLI_432	ARGSS: C00049 + C00002 + C00327 --> C00020 + C03406 + C00080 + C00013
ECOLI_434	ASNS2: C00049 + C00002 + C01342 --> C00020 + C00152 + C00080 + C00013
ECOLI_436	ASPK: C00049 + C00002 <==> C03082 + C00008
ECOLI_437	ASPCT: C00049 + C00169 --> C00438 + C00080 + C00009
ECOLI_438	ASPO5: C00049 + C00122 --> C00080 + C05840 + C00042
ECOLI_439	ADSS: C00049 + C00044 + C00130 --> C03794 + C00035 + (2) C00080 + C00009
ECOLI_440	ASP1DC: C00049 + C00080 --> C00099 + C00011
ECOLI_444	ASAD: C00441 + C00006 + C00009 <==> C03082 + C00080 + C00005
ECOLI_445	DHDPS: C00441 + C00022 --> C03340 + C00080 + (2) C00001
ECOLI_450	CBLAT: C00002 + C00853 + C00080 <==> C00194 + C03279
ECOLI_453	DBTS: C00002 + C00011 + C01037 --> C00008 + C01909 + (3) C00080 + C00009
ECOLI_454	CBMKr: C00002 + C00011 + C01342 <==> C00008 + C00169 + (2) C00080
ECOLI_460	SUCBZL: C00002 + C00010 + C02730 --> C00020 + C00013 + C03160
ECOLI_461	SUCOAS: C00002 + C00010 + C00042 <==> C00008 + C00009 + C00091
ECOLI_462	THZPSN: C00002 + C00097 + C11437 + C00082 --> 4hba + C04327 + C00041 + C00020 + C00011 + C00080 + C00001 + C00013
ECOLI_463	GLUCYS: C00002 + C00097 + C00025 --> C00008 + C00669 + C00080 + C00009
ECOLI_471	DHFS: C00002 + C00921 + C00025 --> C00008 + C00415 + C00080 + C00009
ECOLI_472	NADS1: C00002 + C00857 + C01342 --> C00020 + C00080 + C00003 + C00013
ECOLI_474	DPCOAK: C00002 + C00882 --> C00008 + C00010 + C00080
ECOLI_475	NDPK4: C00002 + C00363 <==> C00008 + C00459
ECOLI_476	DTMPK: C00002 + C00364 <==> C00008 + C00363
ECOLI_478	URIDK2r: C00002 + C00365 <==> C00008 + C01346
ECOLI_479	DURIK1: C00002 + C00526 --> C00008 + C00365 + C00080
ECOLI_483	FCLK: C00002 + C01721 --> C00008 + C01099 + C00080
ECOLI_484	PRFGS: C00002 + C04376 + C00064 + C00001 --> C00008 + C04640 + C00025 + C00080 + C00009
ECOLI_485	RNTR1c: C00002 + C02745 --> C00131 + C02869 + C00001
ECOLI_486	FMNAT: C00002 + C00061 + C00080 --> C00016 + C00013
ECOLI_488	PRAIS: C00002 + C04640 --> C00008 + C03373 + (2) C00080 + C00009
ECOLI_489	HEX7: C00002 + C00095 --> C00008 + C00085 + C00080
ECOLI_492	GALKr: C00002 + C00124 <==> C00008 + C00446 + C00080
ECOLI_493	GDPDPK: C00002 + C00035 --> C00020 + C00080 + C01228
ECOLI_497	CTPS2: C00002 + C00064 + C00001 + C00075 --> C00008 + C00063 + C00025 + (2) C00080 + C00009
ECOLI_498	GMPS2: C00002 + C00064 + C00001 + C00655 --> C00020 + C00025 + C00144 + (2) C00080 + C00013
ECOLI_500	UAMAGS: C00002 + C00217 + C01212 --> C00008 + C00080 + C00009 + C00692
ECOLI_502	GLNS: C00002 + C00025 + C01342 --> C00008 + C00064 + C00080 + C00009
ECOLI_503	GGPTRCS: C00002 + C00025 + C00134 --> C00008 + ggptrc + C00080 + C00009
ECOLI_504	GLUTRS: C00002 + C00025 + C01641 --> C00020 + C02987 + C00013
ECOLI_505	GTHS: C00002 + C00669 + C00037 --> C00008 + C00051 + C00080 + C00009
ECOLI_506	PRAGSr: C00002 + C00037 + C03090 <==> C00008 + C03838 + C00080 + C00009
ECOLI_513	GK1: C00002 + C00144 <==> C00008 + C00035
ECOLI_514	GSNK: C00002 + C00387 --> C00008 + C00144 + C00080
ECOLI_517	SADT2: C00002 + C00044 + C00001 + C00059 --> C00224 + C00035 + C00009 + C00013
ECOLI_518	ATPHs: C00002 + C00080 + C00001 --> C00081 + C01342
ECOLI_519	NNATr: C00002 + C00080 + C01185 <==> C00857 + C00013
ECOLI_521	PTPATi: C00002 + C00080 + C01134 --> C00882 + C00013
ECOLI_526	METAT: C00002 + C00001 + C00073 --> C00019 + C00009 + C00013
ECOLI_528	PPS: C00002 + C00001 + C00022 --> C00020 + (2) C00080 + C00074 + C00009
ECOLI_530	HEPK1: C00002 + hhlipa --> C00008 + C00080 + phhlipa
ECOLI_532	HSK: C00002 + C00263 --> C00008 + C00080 + C01102
ECOLI_537	TDSK: C00002 + C04932 --> C00008 + C00080 + lipidA
ECOLI_538	LYSTRS: C00002 + C00047 + C01646 --> C00020 + C01931 + C00013
ECOLI_541	NADK: C00002 + C00003 --> C00008 + C00080 + C00006
ECOLI_543	PHETRS: C00002 + C00079 + C01648 --> C00020 + C03511 + C00013
ECOLI_544	PPKr: C00002 + C00009 <==> C00008 + C00013
ECOLI_545	PNTK: C00002 + C00864 --> C03492 + C00008 + C00080
ECOLI_547	PROTRS: C00002 + C00148 + C01649 --> C00020 + C00013 + C02702
ECOLI_548	ATPPRT: C00002 + C00119 --> C00013 + C02739
ECOLI_549	PYDAMK: C00002 + C00534 --> C00008 + C00080 + C00647
ECOLI_552	R15BPK: C00002 + C01151 --> C00008 + C00119
ECOLI_554	PRPPS: C00002 + C00117 <==> C00020 + C00080 + C00119
ECOLI_557	RBFK: C00002 + C00255 --> C00008 + C00061 + C00080
ECOLI_558	RMK: C00002 + C00861 --> C00008 + C00080 + C01131
ECOLI_559	SERTRS2: C00002 + C00065 + trnasecys --> C00020 + C00013 + sertrna(sec)
ECOLI_561	SHKK: C00002 + C00493 --> C00008 + C00080 + C03175
ECOLI_564	TMPK: C00002 + C01081 --> C00008 + C00068
ECOLI_567	TRPTRS: C00002 + C01652 + C00078 --> C00020 + C00013 + C03512
ECOLI_570	NDPK2: C00002 + C00015 <==> C00008 + C00075
ECOLI_571	UMPK: C00002 + C00105 <==> C00008 + C00015
ECOLI_573	XYLK2: C00002 + C00312 --> C00008 + C00080 + C03291
ECOLI_575	BETALDHx: C00576 + C00001 + C00003 --> C00719 + (2) C00080 + C00004
ECOLI_581	BSORx: btnso + C00080 + C00004 --> C00120 + C00001 + C00003
ECOLI_584	EAR40y: C04246 + C00080 + C00005 --> C05745 + C00006
ECOLI_585	3OAS60: C05745 + C00080 + C01209 --> C05746 + C00229 + C00011
ECOLI_587	PDE1: C00575 + C00001 --> C00020 + C00080
ECOLI_588	OCBT: C00169 + C01602 <==> C00327 + C00080 + C00009
ECOLI_589	3OAS141: cddec5eACP + C00080 + C01209 --> 3ocmrs7eACP + C00229 + C00011
ECOLI_590	3OAS121: cdec3eACP + C00080 + C01209 --> 3ocddec5eACP + C00229 + C00011
ECOLI_591	RNDR3b: C00112 + grxrd --> C00705 + grxox + C00001
ECOLI_597	CDAPPA161: cdpdhdec9eg + C00001 --> C00055 + (2) C00080 + pa161
ECOLI_598	PSSA161: cdpdhdec9eg + C00065 --> C00055 + C00080 + ps161
ECOLI_601	PSSA160: cdpdhdecg + C00065 --> C00055 + C00080 + ps160
ECOLI_610	PSSA141: cdpdtdec7eg + C00065 --> C00055 + C00080 + ps141
ECOLI_613	PSSA140: cdpdtdecg + C00065 --> C00055 + C00080 + ps140
ECOLI_617	CHRPL: C00251 --> C00156 + C00022
ECOLI_619	CHORM: C00251 --> C00254
ECOLI_620	ADCS: C00251 + C00064 --> C11355 + C00025
ECOLI_621	ANS: C00251 + C00064 --> C00108 + C00025 + C00080 + C00022
ECOLI_622	ICHORS: C00251 <==> C00885
ECOLI_625	ACONTa: C00158 <==> C00417 + C00001
ECOLI_626	MOAT2: ckdo + C06024 --> C00055 + C00080 + C06025
ECOLI_627	MOAT: ckdo + lipidA --> C00055 + C00080 + C06024
ECOLI_628	MOAT3C: ckdo + phphhlipa --> C00055 + C00080 + kphphhlipa
ECOLI_629	CMPN: C00055 + C00001 --> C00380 + C00117
ECOLI_630	NTD4: C00055 + C00001 --> C00475 + C00009
ECOLI_631	PPC: C00011 + C00001 + C00074 --> C00080 + C00036 + C00009
ECOLI_632	HCO3E: C00011 + C00001 <==> C00080 + C00288
ECOLI_634	PFL: C00010 + C00022 --> C00024 + C00058
ECOLI_640	RNTR3c: C00063 + C02745 --> C00458 + C02869 + C00001
ECOLI_644	DASYN160: C00063 + C00080 + pa160 --> cdpdhdecg + C00013
ECOLI_645	DASYN161: C00063 + C00080 + pa161 --> cdpdhdec9eg + C00013
ECOLI_646	DASYN180: C00063 + C00080 + pa180 --> cdpdodecg + C00013
ECOLI_647	DASYN181: C00063 + C00080 + pa181 --> cdpdodec11eg + C00013
ECOLI_649	NTPP4: C00063 + C00001 --> C00055 + C00080 + C00013
ECOLI_650	KDOCT2: C00063 + C01187 --> ckdo + C00013
ECOLI_655	CYSDS: C00097 + C00001 --> C00283 + C01342 + C00022
ECOLI_656	SHSL1: C00097 + C01118 --> C02291 + C00080 + C00042
ECOLI_657	CYSTL: C02291 + C00001 --> C00155 + C01342 + C00022
ECOLI_662	PUNP2: C00559 + C00009 <==> C00672 + C00147
ECOLI_663	5DOAN: C05198 + C00001 --> 5drib + C00147
ECOLI_664	NTD6: C00360 + C00001 --> C00559 + C00009
ECOLI_667	3OAS120: C05755 + C00080 + C01209 --> C05756 + C00229 + C00011
ECOLI_668	FA100ACPHi: C05755 + C00001 --> C00229 + C01571 + C00080
ECOLI_669	ACOAD4f: C05274 + C00016 <==> C05275 + C01352
ECOLI_671	ADSL1r: C03794 <==> C00020 + C00122
ECOLI_676	G3PAT120: C05223 + C00093 --> 1ddecg3p + C00229
ECOLI_677	3OAS140: C05223 + C00080 + C01209 --> C05759 + C00229 + C00011
ECOLI_678	FA120ACPHi: C05223 + C00001 --> C00229 + C02679 + C00080
ECOLI_684	NTPP1: C00286 + C00001 --> C00362 + C00080 + C00013
ECOLI_685	NTPTP1: C00286 + C00001 --> C00330 + C03279
ECOLI_687	MGSA: C00111 --> C00546 + C00009
ECOLI_688	QULNS: C00111 + C05840 --> (2) C00001 + C00009 + C03722
ECOLI_689	TPI: C00111 <==> C00661
ECOLI_691	DHFR: C00415 + C00080 + C00005 <==> C00006 + C00101
ECOLI_693	DHNPA2: C04874 --> 6hmhpt + C00266
ECOLI_694	DHORTS: C00337 + C00001 <==> C00438 + C00080
ECOLI_695	DHORD5: C00337 + C00828 --> C05819 + C00295
ECOLI_697	DNMPPA: C05925 + C00001 --> C04874 + C00009
ECOLI_699	DHPTDCs: C11838 --> C00001 + hmfurn
ECOLI_700	NTD12: C06196 + C00001 --> C05512 + C00009
ECOLI_707	DMATT: C00235 + C00129 --> C00341 + C00013
ECOLI_709	DSBDR: dsbdox + C00342 --> dsbdrd + C00343
ECOLI_710	SHCHD2: C02463 + C00003 --> C00080 + C00004 + C05778
ECOLI_713	TDPAGTA: C00687 + C00025 --> C00026 + C04268
ECOLI_714	TDPDRR: C00688 + C00080 + C00005 --> C03319 + C00006
ECOLI_718	G1PTT: C00459 + C00103 + C00080 --> C00842 + C00013
ECOLI_721	TMDS: C00365 + C00143 --> C00415 + C00364
ECOLI_724	DXPRIi: C11437 + C00080 + C00005 --> C11434 + C00006
ECOLI_725	PDX5PS: C11437 + C00003 + C06055 --> C00011 + C00080 + (2) C00001 + C00004 + C00627 + C00009
ECOLI_726	E4PD: C00279 + C00001 + C00003 <==> C03393 + (2) C00080 + C00004
ECOLI_727	DDPA: C00279 + C00001 + C00074 --> C04691 + C00009
ECOLI_728	TKT2: C00279 + C00231 <==> C00085 + C00661
ECOLI_729	IGPDH: C04666 --> C00001 + C01267
ECOLI_732	FDMO3: ethso3 + fmnh2 + C00007 --> C00084 + C00061 + C00080 + C00001 + C00094
ECOLI_733	ALCD2x: C00469 + C00003 <==> C00084 + C00080 + C00004
ECOLI_734	GF6PTA: C00085 + C00064 --> C00352 + C00025
ECOLI_736	F6PA: C00085 <==> C00184 + C00661
ECOLI_741	ACOAD7f: C00016 + C00154 <==> C01352 + C05272
ECOLI_743	ACOAD8f: C00016 + C00412 <==> C01352 + od2coa
ECOLI_744	ACOAD6f: C00016 + C02593 <==> C01352 + C05273
ECOLI_751	FCLPA: C01099 <==> C00111 + C00424
ECOLI_753	FBA: C00354 <==> C00111 + C00661
ECOLI_754	FCLT: C00023 + C02191 --> (2) C00080 + C00032
ECOLI_755	SHCHF: C00023 + C05778 --> (3) C00080 + C00748
ECOLI_758	FLDR: C02869 + C00080 + C00005 --> C02745 + C00006
ECOLI_759	RNTR2c: C02745 + C00044 --> C00286 + C02869 + C00001
ECOLI_761	FMNRx: C00061 + C00080 + C00004 --> fmnh2 + C00003
ECOLI_763	FDMO: fmnh2 + C05123 + C00007 --> C00061 + C00266 + C00080 + C00001 + C00094
ECOLI_765	FDMO6: fmnh2 + C00007 + sulfac --> C00061 + C00048 + C00080 + C00001 + C00094
ECOLI_767	OCTDPS: C00448 + (5) C00129 --> C04146 + (5) C00013
ECOLI_768	UDCPDPS: C00448 + (8) C00129 --> (8) C00013 + C03543
ECOLI_771	FCI: C01019 <==> C01721
ECOLI_775	PGMT: C00103 <==> C00092
ECOLI_776	DXPS: C00661 + C00080 + C00022 --> C00011 + C11437
ECOLI_777	GAPD: C00661 + C00003 + C00009 <==> C00236 + C00080 + C00004
ECOLI_782	GPDDA5: C01225 + C00001 --> C00093 + C00080 + C00137
ECOLI_786	TRE6PS: C00092 + C00029 --> C00080 + C00689 + C00015
ECOLI_787	PGI: C00092 <==> C00085
ECOLI_788	GLCTR2: gagicolipa + C00029 --> ggagicolipa + C00080 + C00015
ECOLI_790	GALCTD: C00879 --> C00679 + C00001
ECOLI_792	GALCTLO: galctn-L + C00003 --> C00080 + C00004 + C00558
ECOLI_795	PGAMT: C06156 <==> C00352
ECOLI_796	G6PDA: C00352 + C00001 --> C00085 + C01342
ECOLI_798	GCALDD: C00266 + C00001 + C00003 --> C00160 + (2) C00080 + C00004
ECOLI_799	RNDR2b: C00035 + grxrd --> C00361 + grxox + C00001
ECOLI_808	O16GLCT2: gfgaragund + C00029 --> C00080 + o16aund + C00015
ECOLI_813	GALT1: gicolipa + C00029 --> gagicolipa + C00080 + C00015
ECOLI_817	GLUN: C00064 + C00001 --> C00025 + C01342
ECOLI_818	GLUPRT: C00064 + C00001 + C00119 --> C00025 + C00013 + C03090
ECOLI_819	IG3PS: C00064 + C04916 --> C04677 + C04666 + C00025 + C00080
ECOLI_820	GLUR: C00217 <==> C00025
ECOLI_821	GLUDC: C00025 + C00080 --> C00334 + C00011
ECOLI_823	HSTPT: C00025 + C01267 --> C00026 + C01100
ECOLI_824	OHPBAT: C00025 + C06054 <==> C00026 + C06055
ECOLI_825	UDPKAAT: C00025 + udpLa4o <==> C00026 + udpLa4n
ECOLI_826	G1SAT: C03741 <==> C00430
ECOLI_828	G5SADs: C01165 --> C03912 + C00080 + C00001
ECOLI_829	GLUTRR: C02987 + C00080 + C00005 --> C03741 + C00006 + C01641
ECOLI_833	ALCD19: C00577 + C00080 + C00004 <==> C00116 + C00003
ECOLI_836	G3PAT161: C00093 + hdeACP --> 1hdec9eg3p + C00229
ECOLI_839	G3PD2: C00093 + C00006 <==> C00111 + C00080 + C00005
ECOLI_842	G3PAT160: C00093 + C05764 --> 1hdecg3p + C00229
ECOLI_845	GLYCTO3: C00160 + C00828 --> C00048 + C05819
ECOLI_847	GLBRAN2: C00182 --> bglycogen
ECOLI_848	GLCP: C00182 + C00009 --> C00103
ECOLI_852	GP4GH: C01261 + C00001 --> (2) C00035 + (2) C00080
ECOLI_853	GRTT: C00341 + C00129 --> C00448 + C00013
ECOLI_854	GRXR: grxox + (2) C00051 --> grxrd + C00127
ECOLI_855	PAPSR2: grxrd + C00053 --> grxox + (2) C00080 + C00054 + C00094
ECOLI_856	RNDR4b: grxrd + C00015 --> C01346 + grxox + C00001
ECOLI_857	PUNP3: C00387 + C00009 <==> C00242 + C00442
ECOLI_858	GTHOr: C00127 + C00080 + C00005 <==> (2) C00051 + C00006
ECOLI_859	LGTHL: C00051 + C00546 --> C03451
ECOLI_860	GTPCII2: C00044 + (3) C00001 --> 25drapp + C00058 + (2) C00080 + C00013
ECOLI_861	GTPHs: C00044 + C00080 + C00001 --> C01342 + C00700
ECOLI_862	GTPCI: C00044 + C00001 --> C04895 + C00058 + C00080
ECOLI_863	NTP3: C00044 + C00001 --> C00035 + C00080 + C00009
ECOLI_870	ACLS: C00080 + (2) C00022 --> C06010 + C00011
ECOLI_871	DMPPS: C00080 + C11811 + C00004 --> C00235 + C00001 + C00003
ECOLI_873	3OAS181: C00080 + hdeACP + C01209 --> 3ocvac11eACP + C00229 + C00011
ECOLI_874	3OAS80: C00080 + C05749 + C01209 --> C05750 + C00229 + C00011
ECOLI_876	HPYRRy: C00080 + C00168 + C00005 --> C00258 + C00006
ECOLI_878	LCARS: C00080 + C00424 + C00004 <==> C02917 + C00003
ECOLI_880	MACPD: C00080 + C01209 --> acACP + C00011
ECOLI_882	3OAS100: C00080 + C01209 + C05752 --> C05753 + C00229 + C00011
ECOLI_884	3OAS161: C00080 + C01209 + tdeACP --> 3ocpalm9eACP + C00229 + C00011
ECOLI_891	NHFRBO: C00080 + C00004 + (2) C00533 --> C00001 + C00887 + C00003
ECOLI_896	EAR121x: C00080 + C00004 + t3c5ddeceACP --> cddec5eACP + C00003
ECOLI_899	EAR120x: C00080 + C00004 + C05758 --> C05223 + C00003
ECOLI_901	EAR60x: C00080 + C00004 + C05748 --> C05749 + C00003
ECOLI_903	EAR80x: C00080 + C00004 + C05751 --> C00003 + C05752
ECOLI_907	FLVR: C00080 + C00005 + C00255 --> C00006 + C01007
ECOLI_910	EAR141y: C00080 + C00005 + t3c7mrseACP --> C00006 + tdeACP
ECOLI_911	EAR161y: C00080 + C00005 + t3c9palmeACP --> hdeACP + C00006
ECOLI_913	EAR100y: C00080 + C00005 + C05754 --> C05755 + C00006
ECOLI_919	TRDR: C00080 + C00005 + C00343 --> C00006 + C00342
ECOLI_920	UAPGR: C00080 + C00005 + C04631 --> C00006 + C01050
ECOLI_923	OMPDC: C00080 + C01103 --> C00011 + C00105
ECOLI_924	PPNDH: C00080 + C00254 --> C00011 + C00001 + C00166
ECOLI_926	PSD140: C00080 + ps140 --> C00011 + pe140
ECOLI_928	PSD160: C00080 + ps160 --> C00011 + pe160
ECOLI_929	PSD161: C00080 + ps161 --> C00011 + pe161
ECOLI_934	HMBS: C00001 + (4) C00931 --> C01024 + (4) C01342
ECOLI_935	FACOAE161: C00001 + hdcoa --> C00010 + C00080 + hdcea
ECOLI_936	FA161ACPHi: C00001 + hdeACP --> C00229 + C00080 + hdcea
ECOLI_937	HISTP: C00001 + C01100 --> C00860 + C00009
ECOLI_938	HISTD: C00001 + C00860 + (2) C00003 --> (3) C00080 + C00135 + (2) C00004
ECOLI_945	IMPD: C00001 + C00130 + C00003 --> C00080 + C00004 + C00655
ECOLI_946	IMPC: C00001 + C00130 <==> C04734
ECOLI_947	INSH: C00001 + C00294 --> C00262 + C00121
ECOLI_950	KDOPP: C00001 + C04478 --> C01187 + C00009
ECOLI_952	LACZ: C00001 + C00243 --> C00124 + C00031
ECOLI_954	MLTG5: C00001 + malthp --> C00031 + C01936
ECOLI_956	MLTG3: C00001 + maltpt --> C00031 + C02052
ECOLI_957	MLTG1: C00001 + C01835 --> C00031 + C00208
ECOLI_962	MTHFC: C00001 + C00445 <==> C00234 + C00080
ECOLI_964	GLYOX3: C00001 + C00546 --> C00080 + C00256
ECOLI_969	SGSAD: C00001 + C00003 + C05932 --> (2) C00080 + C00004 + C05931
ECOLI_972	NADPPPS: C00001 + C00006 --> C00003 + C00009
ECOLI_973	ALDD3y: C00001 + C00006 + C00479 --> (2) C00080 + C00005 + C00163
ECOLI_976	NMNN: C00001 + C00455 --> C00080 + C00153 + C00117
ECOLI_977	NMNDA: C00001 + C00455 --> C01342 + C01185
ECOLI_979	SARCOX: C00001 + C00007 + C00213 --> C00067 + C00037 + C00027
ECOLI_980	MCITS: C00001 + C00036 + C00100 --> C02225 + C00010 + C00080
ECOLI_984	OP4ENH: C00001 + C00596 --> C03589
ECOLI_986	PAPA140: C00001 + pa140 --> 12dgr140 + C00009
ECOLI_987	PAPA141: C00001 + pa141 --> 12dgr141 + C00009
ECOLI_991	PAPA181: C00001 + pa181 --> 12dgr181 + C00009
ECOLI_993	BPNT: C00001 + C00054 --> C00020 + C00009
ECOLI_999	PGPP161: C00001 + pgp161 --> pg161 + C00009
ECOLI_1000	PGPP180: C00001 + pgp180 --> pg180 + C00009
ECOLI_1002	THRS: C00001 + C01102 --> C00009 + C00188
ECOLI_1004	FACOAE160: C00001 + C00154 --> C00010 + C00080 + C00249
ECOLI_1008	PRAMPC: C00001 + C02741 --> C04896
ECOLI_1009	PRATPP: C00001 + C02739 --> C00080 + C00013 + C02741
ECOLI_1010	AMPTASEPG: C00001 + progly --> C00037 + C00148
ECOLI_1011	PSP_L: C00001 + C01005 --> C00009 + C00065
ECOLI_1012	HYPOE: C00001 + C00647 --> C00009 + C00534
ECOLI_1014	POX: C00001 + C00022 + C00399 --> C00033 + C00011 + C00390
ECOLI_1016	SDPDS: C00001 + C04421 --> C00666 + C00042
ECOLI_1019	THDPS: C00001 + C00091 + C03972 --> C00010 + C04462
ECOLI_1020	SGDS: C00001 + C05931 --> C00025 + C00042
ECOLI_1021	FACOAE140: C00001 + C02593 --> C00010 + C00080 + C06424
ECOLI_1022	FA141ACPHi: C00001 + tdeACP --> C00229 + C00080 + ttdcea
ECOLI_1024	TDP: C00001 + C00068 --> C00080 + C00009 + C01081
ECOLI_1029	USHD: C00001 + C04652 --> (2) C00080 + C04824 + C00105
ECOLI_1030	UHGADA: C00001 + C04738 --> C00033 + C06022
ECOLI_1031	UDCPDP: C00001 + C03543 --> C00080 + C00009 + C00348
ECOLI_1034	NTD2: C00001 + C00105 --> C00009 + C00299
ECOLI_1035	URIH: C00001 + C00299 --> C00121 + C00106
ECOLI_1037	NTD10: C00001 + C00655 --> C00009 + C01762
ECOLI_1040	XTSNH: C00001 + C01762 --> C00121 + C00385
ECOLI_1043	THIORDXi: C00027 + C00342 --> (2) C00001 + C00343
ECOLI_1045	HCYSMT2: C00155 + C03172 --> C00080 + (2) C00073
ECOLI_1046	HDCOAI: hdcoa --> C05272
ECOLI_1048	UPP3S: C01024 --> C00001 + C01051
ECOLI_1049	DM_HMFURN: hmfurn --> hmfurn[e]
ECOLI_1051	HSDy: C00263 + C00006 <==> C00441 + C00080 + C00005
ECOLI_1052	HSST: C00263 + C00091 --> C00010 + C01118
ECOLI_1057	ICDHyr: C00311 + C00006 <==> C00026 + C00011 + C00005
ECOLI_1058	GLCTR1: icolipa + C00029 --> gicolipa + C00080 + C00015
ECOLI_1059	TRPS2: C00463 + C00065 --> C00001 + C00078
ECOLI_1061	IPDDI: C00129 <==> C00235
ECOLI_1064	LDH_D: C00256 + C00003 <==> C00080 + C00004 + C00022
ECOLI_1066	L-LACD3: C00186 + C00828 --> C05819 + C00022
ECOLI_1067	L-LACD2: C00186 + C00399 --> C00022 + C00390
ECOLI_1068	ALAGLUE: LalaDglu <==> LalaLglu
ECOLI_1072	4PCP: LalaDgluMdapDala + C00001 --> LalaDgluMdap + C00133
ECOLI_1073	LALGP: LalaLglu + C00001 --> C00041 + C00025
ECOLI_1074	LPADSS: C04824 + C04652 --> C00080 + C04932 + C00015
ECOLI_1075	LYXI: C01508 --> C00312
ECOLI_1080	ME2: C00149 + C00006 --> C00011 + C00005 + C00022
ECOLI_1081	MDH2: C00149 + C00399 --> C00036 + C00390
ECOLI_1083	AMALT3: C00208 + maltpt --> C00031 + C01936
ECOLI_1087	MLTP2: C01936 + C00009 <==> C00103 + maltpt
ECOLI_1088	MLTP1: maltpt + C00009 <==> C00103 + C02052
ECOLI_1089	PMANM: C03812 <==> C00275
ECOLI_1091	MNNH: C00514 --> C00204 + C00001
ECOLI_1096	MTHFD: C00143 + C00006 <==> C00445 + C00005
ECOLI_1100	NADTRHD: C00003 + C00005 --> C00004 + C00006
ECOLI_1102	PPND: C00003 + C00254 --> C01179 + C00011 + C00004
ECOLI_1107	NODOx: C00004 + (2) C00533 + (2) C00007 --> C00080 + C00003 + (2) C00244
ECOLI_1111	MTRPOX: C02983 + C00001 + C00007 --> C00067 + C00027 + C00078
ECOLI_1112	PDX5POi: C00007 + C00627 --> C00027 + C00018
ECOLI_1113	ODECOAI: odecoa --> od2coa
ECOLI_1114	ORPT: C01103 + C00013 <==> C00295 + C00119
ECOLI_1115	DM_OXAM: C01444 --> C01444[e]
ECOLI_1118	PSCVT: C00074 + C03175 <==> C01269 + C00009
ECOLI_1119	UAGCVT: C00074 + C00043 --> C00009 + C04631
ECOLI_1121	TMDPP: C00009 + C00214 <==> C00672 + C00178
ECOLI_1122	PYNP2r: C00009 + C00299 <==> C00442 + C00106
ECOLI_1125	PRAIi: C04302 --> C01302
ECOLI_1126	PRMICI: C04896 <==> C04916
ECOLI_1133	RPI: C00117 <==> C00199
ECOLI_1134	RHCCE: C03539 --> C11838 + C00155
ECOLI_1137	DB4PS: C00199 --> db4p + C00058 + C00080
ECOLI_1138	A5PISO: C00199 <==> C01112
ECOLI_1139	RPE: C00199 <==> C00231
ECOLI_1146	GHMT2r: C00065 + C00101 <==> C00037 + C00001 + C00143
ECOLI_1147	SFGTHi: C01031 + C00001 --> C00058 + C00051 + C00080
ECOLI_1148	MMM2: C00091 --> C01213
ECOLI_1151	T2DECAI: C05754 <==> cdec3eACP
ECOLI_1153	THRD_L: C00188 --> C00109 + C01342
ECOLI_1156	UAGPT3: C00043 + C05897 --> C00080 + C05898 + C00015
ECOLI_1159	ACMAMUT: C06240 + unaga --> C00080 + C00015 + unagamu
ECOLI_1161	PAPPT3: C00348 + C04882 --> C05897 + C00105
ECOLI_1168	CLPNS120pp: (2) pg120[p] <==> clpn120[p] + C00116[p]
ECOLI_1176	CU1Opp: (4) cu[p] + (4) C00080[p] + C00007[p] --> (4) cu2[p] + (2) C00001[p]
ECOLI_1178	PHYTSpp: (6) C00001[p] + C01204[p] --> C00137[p] + (6) C00009[p]
ECOLI_1186	LPLIPAL1E181pp: 1agpe181[p] + C00001[p] --> C01233[p] + C00080[p] + ocdcea[p]
ECOLI_1188	LPLIPAL1G140pp: 1agpg140[p] + C00001[p] --> C03274[p] + C00080[p] + C06424[p]
ECOLI_1192	LPLIPAL1G180pp: 1agpg180[p] + C00001[p] --> C03274[p] + C00080[p] + C01530[p]
ECOLI_1197	LPLIPAL1A181pp: 1odec11eg3p[p] + C00001[p] --> C00093[p] + C00080[p] + ocdcea[p]
ECOLI_1198	LPLIPAL1A180pp: 1odecg3p[p] + C00001[p] --> C00093[p] + C00080[p] + C01530[p]
ECOLI_1199	LPLIPAL1A141pp: 1tdec7eg3p[p] + C00001[p] --> C00093[p] + C00080[p] + ttdcea[p]
ECOLI_1202	23PDE4pp: C02354[p] + C00001[p] --> C05822[p] + C00080[p]
ECOLI_1207	3NTD9pp: C06193[p] + C00001[p] --> C00387[p] + C00009[p]
ECOLI_1208	3NTD2pp: C01368[p] + C00001[p] --> C00009[p] + C00299[p]
ECOLI_1213	NTD7pp: C00020[p] + C00001[p] --> C00212[p] + C00009[p]
ECOLI_1218	ASNNpp: C00152[p] + C00001[p] --> C00049[p] + C01342[p]
ECOLI_1222	CLPNH160pp: clpn160[p] + C00001[p] --> C00080[p] + pa160[p] + pg160[p]
ECOLI_1225	CLPNH181pp: clpn181[p] + C00001[p] --> C00080[p] + pa181[p] + pg181[p]
ECOLI_1226	NTD4pp: C00055[p] + C00001[p] --> C00475[p] + C00009[p]
ECOLI_1229	LA4NTpp: colipa[p] + uLa4n[p] --> acolipa[p] + C00348[p]
ECOLI_1233	NTD8pp: C00362[p] + C00001[p] --> C00330[p] + C00009[p]
ECOLI_1235	42A12BOOXpp: C03758[p] + C00001[p] + C00007[p] --> C04043[p] + C00027[p] + C01342[p]
ECOLI_1238	NTD5pp: C00364[p] + C00001[p] --> C00009[p] + C00214[p]
ECOLI_1242	G1PPpp: C00103[p] + C00001[p] --> C00031[p] + C00009[p]
ECOLI_1243	GPDDA1pp: C00670[p] + C00001[p] --> C00114[p] + C00093[p] + C00080[p]
ECOLI_1244	GPDDA2pp: C01233[p] + C00001[p] --> C00189[p] + C00093[p] + C00080[p]
ECOLI_1246	GPDDA5pp: C01225[p] + C00001[p] --> C00093[p] + C00080[p] + C00137[p]
ECOLI_1255	NTP3pp: C00044[p] + C00001[p] --> C00035[p] + C00080[p] + C00009[p]
ECOLI_1256	NTD11pp: C00001[p] + C00130[p] --> C00294[p] + C00009[p]
ECOLI_1259	MDDEP2pp: C00001[p] + murein3px4p[p] --> murein4p3p[p]
ECOLI_1265	MDDCP4pp: C00001[p] + murein5p4p[p] --> C00133[p] + murein4p4p[p]
ECOLI_1268	MLDCP3App: C00001[p] + murein5px3p[p] --> C00993[p] + murein3px3p[p]
ECOLI_1270	MDDCP1pp: C00001[p] + murein5px4p[p] --> C00133[p] + murein4px4p[p]
ECOLI_1271	MLDCP1App: C00001[p] + murein5px4p[p] --> C00993[p] + murein3px4p[p]
ECOLI_1272	MDDEP3pp: C00001[p] + murein5px4p[p] --> murein5p4p[p]
ECOLI_1292	PLIPA2A180pp: C00001[p] + pa180[p] --> 1odecg3p[p] + C00080[p] + C01530[p]
ECOLI_1297	PLIPA2E120pp: C00001[p] + pe120[p] --> 1agpe120[p] + C02679[p] + C00080[p]
ECOLI_1299	PLIPA2E140pp: C00001[p] + pe140[p] --> 1agpe140[p] + C00080[p] + C06424[p]
ECOLI_1304	PLIPA1E160pp: C00001[p] + pe160[p] --> 2agpe160[p] + C00080[p] + C00249[p]
ECOLI_1306	PLIPA1E161pp: C00001[p] + pe161[p] --> 2agpe161[p] + C00080[p] + hdcea[p]
ECOLI_1308	PLIPA1E180pp: C00001[p] + pe180[p] --> 2agpe180[p] + C00080[p] + C01530[p]
ECOLI_1310	PLIPA1E181pp: C00001[p] + pe181[p] --> 2agpe181[p] + C00080[p] + ocdcea[p]
ECOLI_1312	PLIPA1G120pp: C00001[p] + pg120[p] --> 2agpg120[p] + C02679[p] + C00080[p]
ECOLI_1314	PLIPA1G140pp: C00001[p] + pg140[p] --> 2agpg140[p] + C00080[p] + C06424[p]
ECOLI_1317	PLIPA2G160pp: C00001[p] + pg160[p] --> 1agpg160[p] + C00080[p] + C00249[p]
ECOLI_1321	PLIPA2G180pp: C00001[p] + pg180[p] --> 1agpg180[p] + C00080[p] + C01530[p]
ECOLI_1324	PLIPA1G181pp: C00001[p] + pg181[p] --> 2agpg181[p] + C00080[p] + ocdcea[p]
ECOLI_1326	PGPP140pp: C00001[p] + pgp140[p] --> pg140[p] + C00009[p]
ECOLI_1329	PGPP161pp: C00001[p] + pgp161[p] --> pg161[p] + C00009[p]
ECOLI_1330	PGPP180pp: C00001[p] + pgp180[p] --> pg180[p] + C00009[p]
ECOLI_1331	PGPP181pp: C00001[p] + pgp181[p] --> pg181[p] + C00009[p]
ECOLI_1332	PPTHpp: C00001[p] + C06701[p] --> C00282[p] + C00009[p]
ECOLI_1339	UDCPDPpp: C00001[p] + C03543[p] --> C00080[p] + C00009[p] + C00348[p]
ECOLI_1343	UGLCURPpp: C00001[p] + C00167[p] --> C05385[p] + (2) C00080[p] + C00105[p]
ECOLI_1345	NTD10pp: C00001[p] + C00655[p] --> C00009[p] + C01762[p]
ECOLI_1353	MCTP1App: murein5p5p[p] --> C00133[p] + murein5px4p[p]
ECOLI_1358	CLt3_2pp: (2) C00115[p] + C00080 --> (2) C00115 + C00080[p]
ECOLI_1359	CYTBDpp: (2) C00080 + (0.5) C00007 + C00390 --> (2) C00080[p] + C00001 + C00399
ECOLI_1360	HYD2pp: (2) C00080 + C00282 + C00828 --> (2) C00080[p] + C05819
ECOLI_1361	HYD1pp: (2) C00080 + C00282 + C00399 --> (2) C00080[p] + C00390
ECOLI_1362	MG2t3_2pp: (2) C00080 + C00305[p] <==> (2) C00080[p] + C00305
ECOLI_1363	CYTBD2pp: (2) C00080 + C05819 + (0.5) C00007 --> (2) C00080[p] + C00001 + C00828
ECOLI_1364	NO3R2pp: (2) C00080 + C05819 + C00244 --> (2) C00080[p] + C00001 + C00828 + C00088
ECOLI_1365	NO3R1pp: (2) C00080 + C00244 + C00390 --> (2) C00080[p] + C00001 + C00088 + C00399
ECOLI_1366	NTRIR4pp: (2) C00080[p] + (3) C05819 + C00088[p] --> (2) C00001[p] + (3) C00828 + C01342[p]
ECOLI_1367	MALDt2_2pp: (2) C00080[p] + C00497[p] --> (2) C00080 + C00497
ECOLI_1368	MALt2_2pp: (2) C00080[p] + C00149[p] --> (2) C00080 + C00149
ECOLI_1369	NAt3_2pp: (2) C00080[p] + C01330 --> (2) C00080 + C01330[p]
ECOLI_1370	THD2pp: (2) C00080[p] + C00004 + C00006 --> (2) C00080 + C00003 + C00005
ECOLI_1371	NTRIR3pp: (2) C00080[p] + C00088[p] + (3) C00390 --> (2) C00001[p] + C01342[p] + (3) C00399
ECOLI_1372	OROTt2_2pp: (2) C00080[p] + C00295[p] --> (2) C00080 + C00295
ECOLI_1373	SUCCt2_2pp: (2) C00080[p] + C00042[p] --> (2) C00080 + C00042
ECOLI_1374	MPTG: (2) C05898 --> (2) C00080 + murein5p5p[p] + (2) C03543
ECOLI_1375	NAt3_1p5pp: (3) C00080[p] + (2) C01330 --> (3) C00080 + (2) C01330[p]
ECOLI_1376	MALt2_3pp: (3) C00080[p] + C00149[p] --> (3) C00080 + C00149
ECOLI_1377	SUCCt2_3pp: (3) C00080[p] + C00042[p] --> (3) C00080 + C00042
ECOLI_1378	CYTBO3_4pp: (4) C00080 + (0.5) C00007 + C00390 --> (4) C00080[p] + C00001 + C00399
ECOLI_1379	NADH17pp: (4) C00080 + C00828 + C00004 --> (3) C00080[p] + C05819 + C00003
ECOLI_1380	NADH16pp: (4) C00080 + C00004 + C00399 --> (3) C00080[p] + C00003 + C00390
ECOLI_1381	12DGR120tipp: 12dgr120[p] --> 12dgr120
ECOLI_1382	12DGR140tipp: 12dgr140[p] --> 12dgr140
ECOLI_1383	12DGR141tipp: 12dgr141[p] --> 12dgr141
ECOLI_1384	12DGR160tipp: 12dgr160[p] --> 12dgr160
ECOLI_1385	12DGR161tipp: 12dgr161[p] --> 12dgr161
ECOLI_1386	12DGR180tipp: 12dgr180[p] --> 12dgr180
ECOLI_1387	12DGR181tipp: 12dgr181[p] --> 12dgr181
ECOLI_1388	12PPDRtex: C02912[e] <==> C02912[p]
ECOLI_1389	12PPDRtpp: C02912[p] <==> C02912
ECOLI_1390	12PPDStex: C02917[e] <==> C02917[p]
ECOLI_1391	12PPDStpp: C02917[p] <==> C02917
ECOLI_1392	14GLUCANtexi: 14glucan[e] --> 14glucan[p]
ECOLI_1393	14GLUCANabcpp: 14glucan[p] + C00002 + C00001 --> 14glucan + C00008 + C00080 + C00009
ECOLI_1394	CADVtpp: C01672 + C00080[p] + C00047[p] --> C01672[p] + C00080 + C00047
ECOLI_1395	DAPtex: C01672[e] <==> C01672[p]
ECOLI_1396	23CAMPtex: C02353[e] <==> C02353[p]
ECOLI_1397	23CCMPtex: C02354[e] <==> C02354[p]
ECOLI_1398	23CGMPtex: C06194[e] <==> C06194[p]
ECOLI_1399	23CUMPtex: C02355[e] <==> C02355[p]
ECOLI_1400	23DAPPAtex: C06393[e] <==> C06393[p]
ECOLI_1401	23DAPPAt2pp: C06393[p] + C00080[p] --> C06393 + C00080
ECOLI_1402	26DAHtex: C00680[e] <==> C00680[p]
ECOLI_1403	DAPabcpp: C00680[p] + C00002 + C00001 --> C00680 + C00008 + C00080 + C00009
ECOLI_1404	2AGPE120tipp: 2agpe120[p] --> 2agpe120
ECOLI_1405	2AGPE140tipp: 2agpe140[p] --> 2agpe140
ECOLI_1406	2AGPE141tipp: 2agpe141[p] --> 2agpe141
ECOLI_1407	2AGPE160tipp: 2agpe160[p] --> 2agpe160
ECOLI_1408	2AGPE161tipp: 2agpe161[p] --> 2agpe161
ECOLI_1409	2AGPE180tipp: 2agpe180[p] --> 2agpe180
ECOLI_1410	2AGPE181tipp: 2agpe181[p] --> 2agpe181
ECOLI_1411	2AGPG120tipp: 2agpg120[p] --> 2agpg120
ECOLI_1412	2AGPG140tipp: 2agpg140[p] --> 2agpg140
ECOLI_1413	2AGPG141tipp: 2agpg141[p] --> 2agpg141
ECOLI_1414	2AGPG160tipp: 2agpg160[p] --> 2agpg160
ECOLI_1415	2AGPG161tipp: 2agpg161[p] --> 2agpg161
ECOLI_1416	2AGPG180tipp: 2agpg180[p] --> 2agpg180
ECOLI_1417	2AGPG181tipp: 2agpg181[p] --> 2agpg181
ECOLI_1418	2AGPA120tipp: 2ddecg3p[p] --> 2ddecg3p
ECOLI_1419	DDGLCNtex: C00204[e] <==> C00204[p]
ECOLI_1420	DDGLCNt2rpp: C00204[p] + C00080[p] <==> C00204 + C00080
ECOLI_1425	2AGPA161tipp: 2hdec9eg3p[p] --> 2hdec9eg3p
ECOLI_1426	2AGPA160tipp: 2hdecg3p[p] --> 2hdecg3p
ECOLI_1427	2AGPA181tipp: 2odec11eg3p[p] --> 2odec11eg3p
ECOLI_1428	2AGPA180tipp: 2odecg3p[p] --> 2odecg3p
ECOLI_1429	2AGPA141tipp: 2tdec7eg3p[p] --> 2tdec7eg3p
ECOLI_1430	2AGPA140tipp: 2tdecg3p[p] --> 2tdecg3p
ECOLI_1431	34dhpactex: C04043[e] <==> C04043[p]
ECOLI_1432	3AMPtex: C01367[e] <==> C01367[p]
ECOLI_1433	3CMPtex: C05822[e] <==> C05822[p]
ECOLI_1434	3GMPtex: C06193[e] <==> C06193[p]
ECOLI_1435	HCINNMtex: 3hcinnm[e] <==> 3hcinnm[p]
ECOLI_1436	HCINNMt2rpp: 3hcinnm[p] + C00080[p] <==> 3hcinnm + C00080
ECOLI_1437	HPPPNtex: 3hpppn[e] <==> 3hpppn[p]
ECOLI_1438	HPPPNt2rpp: 3hpppn[p] + C00080[p] <==> 3hpppn + C00080
ECOLI_1439	3UMPtex: C01368[e] <==> C01368[p]
ECOLI_1440	GLUABUTt7pp: C00334 + C00025[p] <==> C00334[p] + C00025
ECOLI_1441	ABUTtex: C00334[e] <==> C00334[p]
ECOLI_1442	ABUTt2pp: C00334[p] + C00080[p] --> C00334 + C00080
ECOLI_1443	4HOXPACDtex: C03765[e] <==> C03765[p]
ECOLI_1444	5DGLCNtex: C01062[e] <==> C01062[p]
ECOLI_1445	5DGLCNt2rpp: C01062[p] + C00080[p] <==> C01062 + C00080
ECOLI_1446	ACtex: C00033[e] <==> C00033[p]
ECOLI_1447	ACt2rpp: C00033[p] + C00080[p] <==> C00033 + C00080
ECOLI_1448	ACt4pp: C00033[p] + C01330[p] --> C00033 + C01330
ECOLI_1449	ACACtex: C00164[e] <==> C00164[p]
ECOLI_1450	ACACt2pp: C00164[p] + C00080[p] <==> C00164 + C00080
ECOLI_1451	ACALDtex: C00084[e] <==> C00084[p]
ECOLI_1452	ACALDtpp: C00084[p] <==> C00084
ECOLI_1453	ACGALtex: C01132[e] <==> C01132[p]
ECOLI_1454	ACGAL1Ptex: acgal1p[e] <==> acgal1p[p]
ECOLI_1455	ACGAtex: C00140[e] <==> C00140[p]
ECOLI_1456	ACGAptspp: C00140[p] + C00074 --> C00357 + C00022
ECOLI_1457	ACGAM1Ptex: C04256[e] <==> C04256[p]
ECOLI_1458	ACMANAtex: C00645[e] <==> C00645[p]
ECOLI_1459	ACMANAptspp: C00645[p] + C00074 --> C04257 + C00022
ECOLI_1460	ACMUMtex: C02713[e] --> C02713[p]
ECOLI_1461	ACMUMptspp: C02713[p] + C00074 --> acmum6p + C00022
ECOLI_1462	ACNAMtex: C00270[e] <==> C00270[p]
ECOLI_1463	ACNAMt2pp: C00270[p] + C00080[p] --> C00270 + C00080
ECOLI_1465	ACSERtpp: C00979 --> C00979[p]
ECOLI_1466	ACSERtex: C00979[e] <==> C00979[p]
ECOLI_1467	ADEtex: C00147[e] <==> C00147[p]
ECOLI_1468	ADEt2rpp: C00147[p] + C00080[p] <==> C00147 + C00080
ECOLI_1469	ADNtex: C00212[e] <==> C00212[p]
ECOLI_1470	ADNt2pp: C00212[p] + C00080[p] --> C00212 + C00080
ECOLI_1471	ADNt2rpp: C00212[p] + C00080[p] <==> C00212 + C00080
ECOLI_1472	ADOCBLtonex: C00194[e] + C00080[p] --> C00194[p] + C00080
ECOLI_1473	ADOCBLabcpp: C00194[p] + C00002 + C00001 --> C00194 + C00008 + C00080 + C00009
ECOLI_1474	ATPS4rpp	nottransport: C00008 + (4) C00080[p] + C00009 <==> C00002 + (3) C00080 + C00001
ECOLI_1475	AGt3: C06710 + C00080[e] --> C06710[e] + C00080
ECOLI_1476	ARGAGMt7pp: C00179 + C00062[p] <==> C00179[p] + C00062
ECOLI_1477	AGMtex: C00179[e] <==> C00179[p]
ECOLI_1478	AKGtex: C00026[e] <==> C00026[p]
ECOLI_1479	AKGt2rpp: C00026[p] + C00080[p] <==> C00026 + C00080
ECOLI_1480	BALAtex: C00099[e] <==> C00099[p]
ECOLI_1481	BALAt2pp: C00099[p] + C00080[p] --> C00099 + C00080
ECOLI_1482	DALAtex: C00133[e] <==> C00133[p]
ECOLI_1483	DALAt2pp: C00133[p] + C00080[p] --> C00133 + C00080
ECOLI_1484	ALAtex: C00041[e] <==> C00041[p]
ECOLI_1485	ALAabcpp: C00041[p] + C00002 + C00001 --> C00008 + C00041 + C00080 + C00009
ECOLI_1486	ALAt2pp: C00041[p] + C00080[p] --> C00041 + C00080
ECOLI_1487	ALAt4pp: C00041[p] + C01330[p] --> C00041 + C01330
ECOLI_1488	ALAALAtex: C00993[e] <==> C00993[p]
ECOLI_1489	ALAALAabcpp: C00993[p] + C00002 + C00001 --> C00008 + C00993 + C00080 + C00009
ECOLI_1490	ALLtex: C01487[e] <==> C01487[p]
ECOLI_1491	ALLabcpp: C01487[p] + C00002 + C00001 --> C00008 + C01487 + C00080 + C00009
ECOLI_1492	ALLTNtex: C01551[e] <==> C01551[p]
ECOLI_1493	ALLTNt2rpp: C01551[p] + C00080[p] <==> C01551 + C00080
ECOLI_1494	AMPtex: C00020[e] <==> C00020[p]
ECOLI_1495	ANHGMtex: anhgm[e] <==> anhgm[p]
ECOLI_1497	AGM3Pt2pp	nottransport: anhgm3p[p] + C00080[p] --> anhgm3p + C00080
ECOLI_1499	ARBt3ipp: C00259 + C00080[p] --> C00259[p] + C00080
ECOLI_1500	ARBtex: C00259[e] <==> C00259[p]
ECOLI_1501	ARBabcpp: C00259[p] + C00002 + C00001 --> C00008 + C00259 + C00080 + C00009
ECOLI_1502	ARBt2rpp: C00259[p] + C00080[p] <==> C00259 + C00080
ECOLI_1503	ARBTNtonex: C05554[e] + C00080[p] --> C05554[p] + C00080
ECOLI_1504	ARBTNabcpp: C05554[p] + C00002 + C00001 --> C00008 + C05554 + C00080 + C00009
ECOLI_1505	ARBTNtpp: arbtn + C00080[p] --> arbtn[p] + C00080
ECOLI_1506	ARBTNtex: arbtn[p] + C00080[p] --> arbtn[e] + C00080
ECOLI_1507	ARGt3pp: C00062 + C00080[p] --> C00062[p] + C00080
ECOLI_1508	ARGtex: C00062[e] <==> C00062[p]
ECOLI_1509	ARGabcpp: C00062[p] + C00002 + C00001 --> C00008 + C00062 + C00080 + C00009
ECOLI_1510	ARGORNt7pp: C00062[p] + C01602 <==> C00062 + C01602[p]
ECOLI_1511	ASCBtex: C00072[e] <==> C00072[p]
ECOLI_1512	ASCBptspp: C00072[p] + C00074 --> ascb6p + C00022
ECOLI_1513	ASNtex: C00152[e] <==> C00152[p]
ECOLI_1514	ASNabcpp: C00152[p] + C00002 + C00001 --> C00008 + C00152 + C00080 + C00009
ECOLI_1515	ASNt2rpp: C00152[p] + C00080[p] <==> C00152 + C00080
ECOLI_1516	ASO3t8pp: C06697 + C00002 + C00001 --> C00008 + C06697[p] + C00080 + C00009
ECOLI_1517	ASO3tex: C06697[e] <==> C06697[p]
ECOLI_1518	ASPtex: C00049[e] <==> C00049[p]
ECOLI_1519	ASPt2_2pp: C00049[p] + (2) C00080[p] --> C00049 + (2) C00080
ECOLI_1520	ASPt2_3pp: C00049[p] + (3) C00080[p] --> C00049 + (3) C00080
ECOLI_1521	ASPabcpp: C00049[p] + C00002 + C00001 --> C00008 + C00049 + C00080 + C00009
ECOLI_1522	ASPt2pp: C00049[p] + C00080[p] --> C00049 + C00080
ECOLI_1523	BUTSO3abcpp: C00002 + butso3[p] + C00001 --> C00008 + butso3 + C00080 + C00009
ECOLI_1524	CBIuabcpp: C00002 + C05774[p] + C00001 --> C00008 + C05774 + C00080 + C00009
ECOLI_1525	CBL1abcpp: C00002 + C00853[p] + C00001 --> C00008 + C00853 + C00080 + C00009
ECOLI_1526	CD2abcpp: C00002 + C01413 + C00001 --> C00008 + C01413[p] + C00080 + C00009
ECOLI_1527	CGLYabcpp: C00002 + C01419[p] + C00001 --> C00008 + C01419 + C00080 + C00009
ECOLI_1528	CHLabcpp: C00002 + C00114[p] + C00001 --> C00008 + C00114 + C00080 + C00009
ECOLI_1532	FACOAL161t2pp	nottransport: C00002 + C00010 + C00080[p] + hdcea[p] --> C00020 + C00080 + hdcoa + C00013
ECOLI_1536	FACOAL80t2pp	nottransport: C00002 + C00010 + C00080[p] + C06423[p] --> C00020 + C00080 + C01944 + C00013
ECOLI_1537	FACOAL140t2pp	nottransport: C00002 + C00010 + C00080[p] + C06424[p] --> C00020 + C00080 + C00013 + C02593
ECOLI_1538	FACOAL141t2pp	nottransport: C00002 + C00010 + C00080[p] + ttdcea[p] --> C00020 + C00080 + C00013 + tdecoa
ECOLI_1539	COBALT2abcpp: C00002 + C00175 + C00001 --> C00008 + C00175[p] + C00080 + C00009
ECOLI_1540	COLIPAabcpp	nottransport: C00002 + colipa + C00001 --> C00008 + colipa[p] + C00080 + C00009
ECOLI_1541	CPGNabcpp: C00002 + cpgn[p] + C00001 --> C00008 + cpgn + C00080 + C00009
ECOLI_1542	CRNDabcpp: C00002 + C00487[p] + C00001 --> C00008 + C00487 + C00080 + C00009
ECOLI_1543	CRNabcpp: C00002 + C00318[p] + C00001 --> C00008 + C00318 + C00080 + C00009
ECOLI_1544	CTBTabcpp: C00002 + C04114[p] + C00001 --> C00008 + C04114 + C00080 + C00009
ECOLI_1545	CU1abcpp: C00002 + cu + C00001 --> C00008 + cu[p] + C00080 + C00009
ECOLI_1546	CU2abcpp: C00002 + cu2 + C00001 --> C00008 + cu2[p] + C00080 + C00009
ECOLI_1547	CYSDabcpp: C00002 + C00793[p] + C00001 --> C00008 + C00793 + C00080 + C00009
ECOLI_1548	CYSabc2pp: C00002 + C00097 + C00001 --> C00008 + C00097[p] + C00080 + C00009
ECOLI_1549	CYSabcpp: C00002 + C00097[p] + C00001 --> C00008 + C00097 + C00080 + C00009
ECOLI_1550	ETHSO3abcpp: C00002 + ethso3[p] + C00001 --> C00008 + ethso3 + C00080 + C00009
ECOLI_1551	FE2abcpp: C00002 + C00023[p] + C00001 --> C00008 + C00023 + C00080 + C00009
ECOLI_1552	FE3abcpp: C00002 + fe3[p] + C00001 --> C00008 + fe3 + C00080 + C00009
ECOLI_1553	FE3DCITabcpp: C00002 + C06229[p] + C00001 --> C00008 + (2) C00158 + fe3 + C00080 + C00009
ECOLI_1554	FE3DHBZSabcpp: C00002 + fe3dhbzs[p] + C00001 --> C00008 + fe3dhbzs + C00080 + C00009
ECOLI_1555	FE3HOXabcpp: C00002 + C06227[p] + C00001 --> C00008 + C06227 + C00080 + C00009
ECOLI_1556	FECRMabcpp: C00002 + C06228[p] + C00001 --> C00008 + C06228 + C00080 + C00009
ECOLI_1557	FEENTERabcpp: C00002 + C06230[p] + C00001 --> C00008 + C06230 + C00080 + C00009
ECOLI_1558	FEOXAMabcpp: C00002 + feoxam[p] + C00001 --> C00008 + feoxam + C00080 + C00009
ECOLI_1559	G3PCabcpp: C00002 + C00670[p] + C00001 --> C00008 + C00670 + C00080 + C00009
ECOLI_1560	G3PEabcpp: C00002 + C01233[p] + C00001 --> C00008 + C01233 + C00080 + C00009
ECOLI_1561	G3PGabcpp: C00002 + C03274[p] + C00001 --> C00008 + C03274 + C00080 + C00009
ECOLI_1562	G3PIabcpp: C00002 + C01225[p] + C00001 --> C00008 + C01225 + C00080 + C00009
ECOLI_1563	G3PSabcpp: C00002 + g3ps[p] + C00001 --> C00008 + g3ps + C00080 + C00009
ECOLI_1564	GALabcpp: C00002 + C00124[p] + C00001 --> C00008 + C00124 + C00080 + C00009
ECOLI_1565	GLCabcpp: C00002 + C00031[p] + C00001 --> C00008 + C00031 + C00080 + C00009
ECOLI_1566	GLNabcpp: C00002 + C00064[p] + C00001 --> C00008 + C00064 + C00080 + C00009
ECOLI_1567	GLUabcpp: C00002 + C00025[p] + C00001 --> C00008 + C00025 + C00080 + C00009
ECOLI_1568	GLYBabcpp: C00002 + C00719[p] + C00001 --> C00008 + C00719 + C00080 + C00009
ECOLI_1569	GLYC3Pabcpp: C00002 + C00093[p] + C00001 --> C00008 + C00093 + C00080 + C00009
ECOLI_1570	GTHRDabc2pp: C00002 + C00051 + C00001 --> C00008 + C00051[p] + C00080 + C00009
ECOLI_1571	GTHRDabcpp: C00002 + C00051[p] + C00001 --> C00008 + C00051 + C00080 + C00009
ECOLI_1572	HG2abcpp: C00002 + C00001 + C00703 --> C00008 + C00080 + C00703[p] + C00009
ECOLI_1573	HISabcpp: C00002 + C00001 + C00135[p] --> C00008 + C00080 + C00135 + C00009
ECOLI_1574	ILEabcpp: C00002 + C00001 + C00407[p] --> C00008 + C00080 + C00407 + C00009
ECOLI_1575	ISETACabcpp: C00002 + C00001 + C05123[p] --> C00008 + C00080 + C05123 + C00009
ECOLI_1576	Kabcpp: C00002 + C00001 + C00238[p] --> C00008 + C00080 + C00238 + C00009
ECOLI_1577	K2L4Aabcpp: C00002 + C00001 + C06025 --> C00008 + C00080 + C06025[p] + C00009
ECOLI_1578	LEUabcpp: C00002 + C00001 + C00123[p] --> C00008 + C00080 + C00123 + C00009
ECOLI_1581	LYSabcpp: C00002 + C00001 + C00047[p] --> C00008 + C00080 + C00047 + C00009
ECOLI_1582	MALTabcpp: C00002 + C00001 + C00208[p] --> C00008 + C00080 + C00208 + C00009
ECOLI_1583	MALTHXabcpp: C00002 + C00001 + C01936[p] --> C00008 + C00080 + C01936 + C00009
ECOLI_1584	MALTPTabcpp: C00002 + C00001 + maltpt[p] --> C00008 + C00080 + maltpt + C00009
ECOLI_1585	MALTTRabcpp: C00002 + C00001 + C01835[p] --> C00008 + C00080 + C01835 + C00009
ECOLI_1586	MALTTTRabcpp: C00002 + C00001 + C02052[p] --> C00008 + C00080 + C02052 + C00009
ECOLI_1587	METDabcpp: C00002 + C00001 + C00855[p] --> C00008 + C00080 + C00855 + C00009
ECOLI_1588	METabcpp: C00002 + C00001 + C00073[p] --> C00008 + C00080 + C00073 + C00009
ECOLI_1589	METSOX2abcpp: C00002 + C00001 + metsox-R-L[p] --> C00008 + C00080 + metsox-R-L + C00009
ECOLI_1590	METSOX1abcpp: C00002 + C00001 + C02989[p] --> C00008 + C00080 + C02989 + C00009
ECOLI_1591	MG2uabcpp: C00002 + C00001 + C00305[p] --> C00008 + C00080 + C00305 + C00009
ECOLI_1592	MOBDabcpp: C00002 + C00001 + C06232[p] --> C00008 + C00080 + C06232 + C00009
ECOLI_1593	MSO3abcpp: C00002 + C00001 + mso3[p] --> C00008 + C00080 + mso3 + C00009
ECOLI_1594	NI2abcpp: C00002 + C00001 + C00291 --> C00008 + C00080 + C00291[p] + C00009
ECOLI_1595	NI2uabcpp: C00002 + C00001 + C00291[p] --> C00008 + C00080 + C00291 + C00009
ECOLI_1596	ORNabcpp: C00002 + C00001 + C01602[p] --> C00008 + C00080 + C01602 + C00009
ECOLI_1597	PA120abcpp: C00002 + C00001 + pa120 --> C00008 + C00080 + pa120[p] + C00009
ECOLI_1598	PA140abcpp: C00002 + C00001 + pa140 --> C00008 + C00080 + pa140[p] + C00009
ECOLI_1599	PA141abcpp: C00002 + C00001 + pa141 --> C00008 + C00080 + pa141[p] + C00009
ECOLI_1600	PA160abcpp: C00002 + C00001 + pa160 --> C00008 + C00080 + pa160[p] + C00009
ECOLI_1601	PA161abcpp: C00002 + C00001 + pa161 --> C00008 + C00080 + pa161[p] + C00009
ECOLI_1602	PA180abcpp: C00002 + C00001 + pa180 --> C00008 + C00080 + pa180[p] + C00009
ECOLI_1603	PA181abcpp: C00002 + C00001 + pa181 --> C00008 + C00080 + pa181[p] + C00009
ECOLI_1604	PE120abcpp: C00002 + C00001 + pe120 --> C00008 + C00080 + pe120[p] + C00009
ECOLI_1605	PE140abcpp: C00002 + C00001 + pe140 --> C00008 + C00080 + pe140[p] + C00009
ECOLI_1606	PE141abcpp: C00002 + C00001 + pe141 --> C00008 + C00080 + pe141[p] + C00009
ECOLI_1607	PE160abcpp: C00002 + C00001 + pe160 --> C00008 + C00080 + pe160[p] + C00009
ECOLI_1608	PE161abcpp: C00002 + C00001 + pe161 --> C00008 + C00080 + pe161[p] + C00009
ECOLI_1609	PE180abcpp: C00002 + C00001 + pe180 --> C00008 + C00080 + pe180[p] + C00009
ECOLI_1610	PE181abcpp: C00002 + C00001 + pe181 --> C00008 + C00080 + pe181[p] + C00009
ECOLI_1611	PG120abcpp: C00002 + C00001 + pg120 --> C00008 + C00080 + pg120[p] + C00009
ECOLI_1612	PG140abcpp: C00002 + C00001 + pg140 --> C00008 + C00080 + pg140[p] + C00009
ECOLI_1613	PG141abcpp: C00002 + C00001 + pg141 --> C00008 + C00080 + pg141[p] + C00009
ECOLI_1614	PG160abcpp: C00002 + C00001 + pg160 --> C00008 + C00080 + pg160[p] + C00009
ECOLI_1615	PG161abcpp: C00002 + C00001 + pg161 --> C00008 + C00080 + pg161[p] + C00009
ECOLI_1616	PG180abcpp: C00002 + C00001 + pg180 --> C00008 + C00080 + pg180[p] + C00009
ECOLI_1617	PG181abcpp: C00002 + C00001 + pg181 --> C00008 + C00080 + pg181[p] + C00009
ECOLI_1618	PGP120abcpp: C00002 + C00001 + pgp120 --> C00008 + C00080 + pgp120[p] + C00009
ECOLI_1619	PGP140abcpp: C00002 + C00001 + pgp140 --> C00008 + C00080 + pgp140[p] + C00009
ECOLI_1620	PGP141abcpp: C00002 + C00001 + pgp141 --> C00008 + C00080 + pgp141[p] + C00009
ECOLI_1621	PGP160abcpp: C00002 + C00001 + pgp160 --> C00008 + C00080 + pgp160[p] + C00009
ECOLI_1622	PGP161abcpp: C00002 + C00001 + pgp161 --> C00008 + C00080 + pgp161[p] + C00009
ECOLI_1623	PGP180abcpp: C00002 + C00001 + pgp180 --> C00008 + C00080 + pgp180[p] + C00009
ECOLI_1624	PGP181abcpp: C00002 + C00001 + pgp181 --> C00008 + C00080 + pgp181[p] + C00009
ECOLI_1625	PHEMEabcpp: C00002 + C00001 + C00032 --> C00008 + C00080 + C00032[p] + C00009
ECOLI_1626	PIuabcpp: C00002 + C00001 + C00009[p] --> C00008 + C00080 + (2) C00009
ECOLI_1627	PROabcpp: C00002 + C00001 + C00148[p] --> C00008 + C00080 + C00009 + C00148
ECOLI_1628	PROGLYabcpp: C00002 + C00001 + progly[p] --> C00008 + C00080 + C00009 + progly
ECOLI_1629	PTRCabcpp: C00002 + C00001 + C00134[p] --> C00008 + C00080 + C00009 + C00134
ECOLI_1630	RIBabcpp: C00002 + C00001 + C00121[p] --> C00008 + C00080 + C00009 + C00121
ECOLI_1631	SULabcpp: C00002 + C00001 + C00059[p] --> C00008 + C00080 + C00009 + C00059
ECOLI_1632	SPMDabcpp: C00002 + C00001 + C00315[p] --> C00008 + C00080 + C00009 + C00315
ECOLI_1633	SULFACabcpp: C00002 + C00001 + sulfac[p] --> C00008 + C00080 + C00009 + sulfac
ECOLI_1634	TAURabcpp: C00002 + C00001 + C00245[p] --> C00008 + C00080 + C00009 + C00245
ECOLI_1635	THMabcpp: C00002 + C00001 + C00378[p] --> C00008 + C00080 + C00009 + C00378
ECOLI_1636	THRabcpp: C00002 + C00001 + C00188[p] --> C00008 + C00080 + C00009 + C00188
ECOLI_1637	TSULabcpp: C00002 + C00001 + C00320[p] --> C00008 + C00080 + C00009 + C00320
ECOLI_1638	TUNGSabcpp: C00002 + C00001 + tungs[p] --> C00008 + C00080 + C00009 + tungs
ECOLI_1639	VALabcpp: C00002 + C00001 + C00183[p] --> C00008 + C00080 + C00009 + C00183
ECOLI_1640	XYLabcpp: C00002 + C00001 + C00181[p] --> C00008 + C00080 + C00009 + C00181
ECOLI_1641	ZN2abcpp: C00002 + C00001 + C00038 --> C00008 + C00080 + C00009 + C00038[p]
ECOLI_1642	ZNabcpp: C00002 + C00001 + C00038[p] --> C00008 + C00080 + C00009 + C00038
ECOLI_1643	BUTtex: C00246[e] <==> C00246[p]
ECOLI_1644	BUTt2rpp: C00246[p] + C00080[p] <==> C00246 + C00080
ECOLI_1645	BUTSO3tex: butso3[e] <==> butso3[p]
ECOLI_1646	CA2t3pp: C00076 + C00080[p] --> C00076[p] + C00080
ECOLI_1647	CAt6pp: C00076 + C01330[p] <==> C00076[p] + C01330
ECOLI_1648	CA2tex: C00076[e] <==> C00076[p]
ECOLI_1649	CBItonex: C05774[e] + C00080[p] --> C05774[p] + C00080
ECOLI_1650	CBL1tonex: C00853[e] + C00080[p] --> C00853[p] + C00080
ECOLI_1651	CD2t3pp: C01413 + C00080[p] --> C01413[p] + C00080
ECOLI_1652	CD2tex: C01413[e] <==> C01413[p]
ECOLI_1653	CD2tpp: C01413[p] --> C01413
ECOLI_1654	CGLYtex: C01419[e] <==> C01419[p]
ECOLI_1655	CHLtex: C00114[e] <==> C00114[p]
ECOLI_1656	CHLt2pp: C00114[p] + C00080[p] --> C00114 + C00080
ECOLI_1657	CITtex: C00158[e] <==> C00158[p]
ECOLI_1658	CITt7pp: C00158[p] + C00042 --> C00158 + C00042[p]
ECOLI_1659	CLtex: C00115[e] <==> C00115[p]
ECOLI_1660	CMPtex: C00055[e] <==> C00055[p]
ECOLI_1661	CO2tex: C00011[e] <==> C00011[p]
ECOLI_1662	CO2tpp: C00011[p] <==> C00011
ECOLI_1663	COBALT2t3pp: C00175 + C00080[p] --> C00175[p] + C00080
ECOLI_1664	COBALT2tex: C00175[e] <==> C00175[p]
ECOLI_1665	COBALT2tpp: C00175[p] --> C00175
ECOLI_1667	CPGNUtpp: cpgn-un + C00080[p] --> cpgn-un[p] + C00080
ECOLI_1668	CPGNUtex: cpgn-un[p] + C00080[p] --> cpgn-un[e] + C00080
ECOLI_1669	CPGNtonex: cpgn[e] + C00080[p] --> cpgn[p] + C00080
ECOLI_1670	CRNDt2rpp: C00487[p] + C00080[p] <==> C00487 + C00080
ECOLI_1671	CRNtex: C00318[e] <==> C00318[p]
ECOLI_1672	CRNt8pp: C00318[p] + C00487 --> C00318 + C00487[p]
ECOLI_1673	CRNt7pp: C00318[p] + gbbtn --> C00318 + gbbtn[p]
ECOLI_1674	CRNt2rpp: C00318[p] + C00080[p] <==> C00318 + C00080
ECOLI_1675	CSNtex: C00380[e] <==> C00380[p]
ECOLI_1676	CSNt2pp: C00380[p] + C00080[p] --> C00380 + C00080
ECOLI_1677	CTBTt2rpp: C04114[p] + C00080[p] <==> C04114 + C00080
ECOLI_1678	CUt3: cu + C00080[e] --> cu[e] + C00080
ECOLI_1679	CUtex: cu[e] <==> cu[p]
ECOLI_1680	CU2tex: cu2[e] <==> cu2[p]
ECOLI_1681	CU2tpp: cu2[p] --> cu2
ECOLI_1682	CYANtex: C01326[e] <==> C01326[p]
ECOLI_1683	CYNTtex: C01417[e] <==> C01417[p]
ECOLI_1684	CYNTt2pp: C01417[p] + C00080[p] --> C01417 + C00080
ECOLI_1685	CYSDtex: C00793[e] <==> C00793[p]
ECOLI_1686	CYStpp: C00097 --> C00097[p]
ECOLI_1687	CYStex: C00097[e] <==> C00097[p]
ECOLI_1688	CYTDtex: C00475[e] <==> C00475[p]
ECOLI_1689	CYTDt2pp: C00475[p] + C00080[p] --> C00475 + C00080
ECOLI_1690	CYTDt2rpp: C00475[p] + C00080[p] <==> C00475 + C00080
ECOLI_1691	DADNtex: C00559[e] <==> C00559[p]
ECOLI_1692	DADNt2pp: C00559[p] + C00080[p] --> C00559 + C00080
ECOLI_1693	DAMPtex: C00360[e] <==> C00360[p]
ECOLI_1694	DCAtex: C01571[e] <==> C01571[p]
ECOLI_1695	DCMPtex: C00239[e] <==> C00239[p]
ECOLI_1696	DCYTtex: C00881[e] <==> C00881[p]
ECOLI_1697	DCYTt2pp: C00881[p] + C00080[p] --> C00881 + C00080
ECOLI_1698	DDCAtexi: C02679[e] --> C02679[p]
ECOLI_1699	DGMPtex: C00362[e] <==> C00362[p]
ECOLI_1700	DGSNtex: C00330[e] <==> C00330[p]
ECOLI_1701	DGSNt2pp: C00330[p] + C00080[p] --> C00330 + C00080
ECOLI_1702	DHAtex: C00184[e] <==> C00184[p]
ECOLI_1703	DHAtpp: C00184[p] <==> C00184
ECOLI_1704	DIMPtex: C06196[e] <==> C06196[p]
ECOLI_1705	DINStex: C05512[e] <==> C05512[p]
ECOLI_1706	DINSt2pp: C05512[p] + C00080[p] --> C05512 + C00080
ECOLI_1707	DMStex: C00580[e] <==> C00580[p]
ECOLI_1708	DMSOtex: C11143[e] <==> C11143[p]
ECOLI_1710	DOPAtex: C03758[e] <==> C03758[p]
ECOLI_1711	DSBAO2: dsbard[p] + C00828 --> dsbaox[p] + C05819
ECOLI_1712	DSBAO1: dsbard[p] + C00399 --> dsbaox[p] + C00390
ECOLI_1713	TDSR1: dsbcox[p] + dsbdrd --> dsbcrd[p] + dsbdox
ECOLI_1714	TDSR2: dsbdrd + dsbgox[p] --> dsbdox + dsbgrd[p]
ECOLI_1715	DTMPtex: C00364[e] <==> C00364[p]
ECOLI_1716	DUMPtex: C00365[e] <==> C00365[p]
ECOLI_1717	DURItex: C00526[e] <==> C00526[p]
ECOLI_1718	DURIt2pp: C00526[p] + C00080[p] --> C00526 + C00080
ECOLI_1721	FEENTERtpp: enter + C00080[p] --> enter[p] + C00080
ECOLI_1722	FEENTERtex: enter[p] + C00080[p] --> enter[e] + C00080
ECOLI_1723	ETHAtex: C00189[e] <==> C00189[p]
ECOLI_1724	ETHAt2pp: C00189[p] + C00080[p] --> C00189 + C00080
ECOLI_1725	ETHSO3tex: ethso3[e] <==> ethso3[p]
ECOLI_1726	ETOHtex: C00469[e] <==> C00469[p]
ECOLI_1727	ETOHt2rpp: C00469[p] + C00080[p] <==> C00469 + C00080
ECOLI_1728	F6Ptex: C00085[e] <==> C00085[p]
ECOLI_1729	F6Pt6_2pp: C00085[p] + (2) C00009 --> C00085 + (2) C00009[p]
ECOLI_1730	FALDtex: C00067[e] <==> C00067[p]
ECOLI_1731	FALDtpp: C00067[p] <==> C00067
ECOLI_1732	FE2t3pp: C00023 + C00080[p] --> C00023[p] + C00080
ECOLI_1733	FE2tex: C00023[e] <==> C00023[p]
ECOLI_1734	FE2tpp: C00023[p] --> C00023
ECOLI_1735	FE2t2pp: C00023[p] + C00080[p] --> C00023 + C00080
ECOLI_1736	FE3tex: fe3[e] <==> fe3[p]
ECOLI_1737	FE3DCITtonex: C06229[e] + C00080[p] --> C06229[p] + C00080
ECOLI_1738	FE3DHBZStonex: fe3dhbzs[e] + C00080[p] --> fe3dhbzs[p] + C00080
ECOLI_1739	FE3HOXUtex: fe3hox-un + C00080[p] --> fe3hox-un[p] + C00080
ECOLI_1740	FE3HOXUtpp: fe3hox-un[p] + C00080[p] --> fe3hox-un[e] + C00080
ECOLI_1741	FE3HOXtonex: C06227[e] + C00080[p] --> C06227[p] + C00080
ECOLI_1742	FECRMUtpp: fecrm-un + C00080[p] --> fecrm-un[p] + C00080
ECOLI_1743	FECRMUtex: fecrm-un[p] + C00080[p] --> fecrm-un[e] + C00080
ECOLI_1744	FECRMtonex: C06228[e] + C00080[p] --> C06228[p] + C00080
ECOLI_1745	FEENTERtonex: C06230[e] + C00080[p] --> C06230[p] + C00080
ECOLI_1746	FEOXAMUtpp: feoxam-un + C00080[p] --> feoxam-un[p] + C00080
ECOLI_1747	FEOXAMUtex: feoxam-un[p] + C00080[p] --> feoxam-un[e] + C00080
ECOLI_1748	FEOXAMtonex: feoxam[e] + C00080[p] --> feoxam[p] + C00080
ECOLI_1749	FORtppi: C00058 --> C00058[p]
ECOLI_1750	FORtex: C00058[e] <==> C00058[p]
ECOLI_1753	FORt2pp: C00058[p] + C00080[p] --> C00058 + C00080
ECOLI_1754	FRUtex: C00095[e] <==> C00095[p]
ECOLI_1755	FRUptspp: C00095[p] + C00074 --> C02976 + C00022
ECOLI_1756	FRUpts2pp: C00095[p] + C00074 --> C00085 + C00022
ECOLI_1757	FRULYStex: frulys[e] <==> frulys[p]
ECOLI_1758	FRULYSt2pp: frulys[p] + C00080[p] --> frulys + C00080
ECOLI_1759	FRUURtex: C00905[e] <==> C00905[p]
ECOLI_1760	FRUURt2rpp: C00905[p] + C00080[p] <==> C00905 + C00080
ECOLI_1761	FUCtex: C01019[e] <==> C01019[p]
ECOLI_1762	FUCtpp: C01019[p] + C00080[p] <==> C01019 + C00080
ECOLI_1763	FUMtex: C00122[e] <==> C00122[p]
ECOLI_1764	FUMt2_2pp: C00122[p] + (2) C00080[p] --> C00122 + (2) C00080
ECOLI_1765	FUMt2_3pp: C00122[p] + (3) C00080[p] --> C00122 + (3) C00080
ECOLI_1766	SUCFUMtpp: C00122[p] + C00042 <==> C00122 + C00042[p]
ECOLI_1767	G1Ptex: C00103[e] <==> C00103[p]
ECOLI_1768	G3PCtex: C00670[e] <==> C00670[p]
ECOLI_1769	G3PEtex: C01233[e] <==> C01233[p]
ECOLI_1770	G3PGtex: C03274[e] <==> C03274[p]
ECOLI_1771	G3PItex: C01225[e] <==> C01225[p]
ECOLI_1772	G3PStex: g3ps[e] <==> g3ps[p]
ECOLI_1773	G6Ptex: C00092[e] <==> C00092[p]
ECOLI_1774	G6Pt6_2pp: C00092[p] + (2) C00009 --> C00092 + (2) C00009[p]
ECOLI_1775	GALBDtex: C01582[e] <==> C01582[p]
ECOLI_1776	GALtex: C00124[e] <==> C00124[p]
ECOLI_1777	GALt2pp: C00124[p] + C00080[p] --> C00124 + C00080
ECOLI_1778	GAL1Ptex: C00446[e] <==> C00446[p]
ECOLI_1779	GALCTtex: C00879[e] <==> C00879[p]
ECOLI_1780	GALCTt2rpp: C00879[p] + C00080[p] <==> C00879 + C00080
ECOLI_1781	GALCTNtex: C00880[e] <==> C00880[p]
ECOLI_1782	GALCTNt2pp: C00880[p] + C00080[p] --> C00880 + C00080
ECOLI_1783	GALCTNLtex: galctn-L[e] <==> galctn-L[p]
ECOLI_1784	GALCTNLt2pp: galctn-L[p] + C00080[p] --> galctn-L + C00080
ECOLI_1785	GALTtex: C01697[e] <==> C01697[p]
ECOLI_1786	GALTptspp: C01697[p] + C00074 --> C06311 + C00022
ECOLI_1787	GALURtex: C00333[e] <==> C00333[p]
ECOLI_1788	GALURt2rpp: C00333[p] + C00080[p] <==> C00333 + C00080
ECOLI_1789	GAMtex: C00329[e] <==> C00329[p]
ECOLI_1790	GAMptspp: C00329[p] + C00074 --> C00352 + C00022
ECOLI_1791	GAMAN6Ptex: C00352[e] <==> C00352[p]
ECOLI_1792	GAM6Pt6_2pp: C00352[p] + (2) C00009 --> C00352 + (2) C00009[p]
ECOLI_1793	GBBTNtex: gbbtn[e] <==> gbbtn[p]
ECOLI_1794	GDPtex: C00035[e] <==> C00035[p]
ECOLI_1795	GLCtexi: C00031[e] --> C00031[p]
ECOLI_1796	GLCtex: C00031[e] <==> C00031[p]
ECOLI_1797	GLCt2pp: C00031[p] + C00080[p] --> C00031 + C00080
ECOLI_1799	GLCptspp: C00031[p] + C00074 --> C00092 + C00022
ECOLI_1800	GLCNtex: C00257[e] <==> C00257[p]
ECOLI_1801	GLCNt2rpp: C00257[p] + C00080[p] <==> C00257 + C00080
ECOLI_1802	GLCRtex: C00818[e] <==> C00818[p]
ECOLI_1803	GLCRt2rpp: C00818[p] + C00080[p] <==> C00818 + C00080
ECOLI_1804	GLCURtex: C00191[e] <==> C00191[p]
ECOLI_1805	GLCURt2rpp: C00191[p] + C00080[p] <==> C00191 + C00080
ECOLI_1806	GLCUR1Ptex: C05385[e] <==> C05385[p]
ECOLI_1807	GLNtex: C00064[e] <==> C00064[p]
ECOLI_1808	GLUtex: C00025[e] <==> C00025[p]
ECOLI_1809	GLUt2rpp: C00025[p] + C00080[p] <==> C00025 + C00080
ECOLI_1810	GLUt4pp: C00025[p] + C01330[p] --> C00025 + C01330
ECOLI_1811	GLYtex: C00037[e] <==> C00037[p]
ECOLI_1812	GLYt2pp: C00037[p] + C00080[p] --> C00037 + C00080
ECOLI_1813	GLYt4pp: C00037[p] + C01330[p] --> C00037 + C01330
ECOLI_1814	GLYALDtex: C00577[e] <==> C00577[p]
ECOLI_1815	GLYALDtpp: C00577[p] <==> C00577
ECOLI_1816	GLYBtex: C00719[e] <==> C00719[p]
ECOLI_1817	GLYBt2pp: C00719[p] + C00080[p] --> C00719 + C00080
ECOLI_1818	GLYCAtex: C00258[e] <==> C00258[p]
ECOLI_1819	GLYCAt2rpp: C00258[p] + C00080[p] <==> C00258 + C00080
ECOLI_1820	GLYCtpp: C00116 <==> C00116[p]
ECOLI_1821	GLYCtex: C00116[e] <==> C00116[p]
ECOLI_1822	GLYC2Ptex: C02979[e] <==> C02979[p]
ECOLI_1823	GLYC3Ptex: C00093[e] <==> C00093[p]
ECOLI_1824	GLYC3Pt6pp: C00093[p] + C00009 --> C00093 + C00009[p]
ECOLI_1825	GLYCLTtex: C00160[e] <==> C00160[p]
ECOLI_1826	GLYCLTt2rpp: C00160[p] + C00080[p] <==> C00160 + C00080
ECOLI_1827	GLYCLTt4pp: C00160[p] + C01330[p] --> C00160 + C01330
ECOLI_1828	GMPtex: C00144[e] <==> C00144[p]
ECOLI_1829	GSNtex: C00387[e] <==> C00387[p]
ECOLI_1830	GSNt2pp: C00387[p] + C00080[p] --> C00387 + C00080
ECOLI_1831	GTHOXtex: C00127[e] <==> C00127[p]
ECOLI_1832	GTHRDtex: C00051[e] <==> C00051[p]
ECOLI_1833	GTPtex: C00044[e] <==> C00044[p]
ECOLI_1834	GUAtex: C00242[e] <==> C00242[p]
ECOLI_1835	GUAt2pp: C00242[p] + C00080[p] --> C00242 + C00080
ECOLI_1836	GUAtpp: C00242[p] <==> C00242
ECOLI_1837	INDOLEt2pp: C00080 + C00463 --> C00080[p] + C00463[p]
ECOLI_1838	Htex: C00080[e] <==> C00080[p]
ECOLI_1839	HG2t3pp: C00080[p] + C00703 --> C00080 + C00703[p]
ECOLI_1840	HISt2rpp: C00080[p] + C00135[p] <==> C00080 + C00135
ECOLI_1841	HOMt2pp: C00080[p] + C00263 --> C00080 + C00263[p]
ECOLI_1842	HEXt2rpp: C00080[p] + C01585[p] <==> C00080 + C01585
ECOLI_1843	IDONt2rpp: C00080[p] + C00770[p] <==> C00080 + C00770
ECOLI_1844	ILEt2rpp: C00080[p] + C00407[p] <==> C00080 + C00407
ECOLI_1845	INDOLEt2rpp: C00080[p] + C00463[p] <==> C00080 + C00463
ECOLI_1846	INSt2pp: C00080[p] + C00294[p] --> C00080 + C00294
ECOLI_1847	INSt2rpp: C00080[p] + C00294[p] <==> C00080 + C00294
ECOLI_1848	Kt3pp: C00080[p] + C00238 --> C00080 + C00238[p]
ECOLI_1849	Kt2pp: C00080[p] + C00238[p] --> C00080 + C00238
ECOLI_1850	D-LACt2pp: C00080[p] + C00256[p] <==> C00080 + C00256
ECOLI_1851	L-LACt2rpp: C00080[p] + C00186[p] <==> C00080 + C00186
ECOLI_1852	LCTSt3ipp: C00080[p] + C00243 --> C00080 + C00243[p]
ECOLI_1853	LCTStpp: C00080[p] + C00243[p] <==> C00080 + C00243
ECOLI_1854	LEUt2rpp: C00080[p] + C00123[p] <==> C00080 + C00123
ECOLI_1855	LYSt3pp: C00080[p] + C00047 --> C00080 + C00047[p]
ECOLI_1856	LYSt2pp: C00080[p] + C00047[p] --> C00080 + C00047
ECOLI_1857	LYXt2pp: C00080[p] + C01508[p] --> C00080 + C01508
ECOLI_1858	MELIBt3ipp: C00080[p] + C05402 --> C00080 + C05402[p]
ECOLI_1859	MELIBt2pp: C00080[p] + C05402[p] --> C00080 + C05402
ECOLI_1860	MMETt2pp: C00080[p] + C03172[p] --> C00080 + C03172
ECOLI_1861	MN2t3pp: C00080[p] + C00034 --> C00080 + C00034[p]
ECOLI_1862	MNt2pp: C00080[p] + C00034[p] --> C00080 + C00034
ECOLI_1863	TMAOR1pp	nottransport: C00080[p] + C05819 + C01104[p] --> C00001[p] + C00828 + C00565[p]
ECOLI_1864	NAt3pp: C00080[p] + C01330 --> C00080 + C01330[p]
ECOLI_1865	NI2t3pp: C00080[p] + C00291 --> C00080 + C00291[p]
ECOLI_1866	NO2t2rpp: C00080[p] + C00088[p] <==> C00080 + C00088
ECOLI_1867	PACALDt2rpp: C00080[p] + C00601[p] <==> C00080 + C00601
ECOLI_1868	PHEt2rpp: C00080[p] + C00079[p] <==> C00080 + C00079
ECOLI_1869	PIt2rpp: C00080[p] + C00009[p] <==> C00080 + C00009
ECOLI_1870	PPPNt2rpp: C00080[p] + C05629[p] <==> C00080 + C05629
ECOLI_1871	PROt2rpp: C00080[p] + C00148[p] <==> C00080 + C00148
ECOLI_1872	PSCLYSt2pp: C00080[p] + psclys[p] --> C00080 + psclys
ECOLI_1873	PTRCt2pp: C00080[p] + C00134[p] --> C00080 + C00134
ECOLI_1874	PYRt2rpp: C00080[p] + C00022[p] <==> C00080 + C00022
ECOLI_1875	RMNtpp: C00080[p] + C00507[p] --> C00080 + C00507
ECOLI_1876	DSERt2pp: C00080[p] + C00740[p] --> C00080 + C00740
ECOLI_1877	SERt2rpp: C00080[p] + C00065[p] <==> C00080 + C00065
ECOLI_1878	SKMt2pp: C00080[p] + C00493[p] --> C00080 + C00493
ECOLI_1879	SUCCt3pp: C00080[p] + C00042 --> C00080 + C00042[p]
ECOLI_1880	THRt2pp: C00080[p] + C00188 --> C00080 + C00188[p]
ECOLI_1881	THRt2rpp: C00080[p] + C00188[p] <==> C00080 + C00188
ECOLI_1882	THYMt3pp: C00080[p] + C00178 --> C00080 + C00178[p]
ECOLI_1883	THMDt2pp: C00080[p] + C00214[p] --> C00080 + C00214
ECOLI_1884	THMDt2rpp: C00080[p] + C00214[p] <==> C00080 + C00214
ECOLI_1885	TRPt2rpp: C00080[p] + C00078[p] <==> C00080 + C00078
ECOLI_1886	TYRt2rpp: C00080[p] + C00082[p] <==> C00080 + C00082
ECOLI_1887	URAt2pp: C00080[p] + C00106[p] --> C00080 + C00106
ECOLI_1888	URAt2rpp: C00080[p] + C00106[p] <==> C00080 + C00106
ECOLI_1889	URIt2pp: C00080[p] + C00299[p] --> C00080 + C00299
ECOLI_1890	URIt2rpp: C00080[p] + C00299[p] <==> C00080 + C00299
ECOLI_1891	VALt2rpp: C00080[p] + C00183[p] <==> C00080 + C00183
ECOLI_1892	XANt2pp: C00080[p] + C00385[p] --> C00080 + C00385
ECOLI_1893	XTSNt2rpp: C00080[p] + C01762[p] <==> C00080 + C01762
ECOLI_1894	XYLt2pp: C00080[p] + C00181[p] --> C00080 + C00181
ECOLI_1895	XYLUt2pp: C00080[p] + C00312[p] --> C00080 + C00312
ECOLI_1896	ZN2t3pp: C00080[p] + C00038 --> C00080 + C00038[p]
ECOLI_1897	H2tex: C00282[e] <==> C00282[p]
ECOLI_1898	H2tpp: C00282[p] <==> C00282
ECOLI_1899	NMNt7pp: C00001 + C00455[p] --> C00080 + C00153 + C00117
ECOLI_1900	H2Otex: C00001[e] <==> C00001[p]
ECOLI_1901	H2Otpp: C00001[p] <==> C00001
ECOLI_1902	H2O2tex: C00027[e] <==> C00027[p]
ECOLI_1903	H2St1pp: C00283 --> C00283[p]
ECOLI_1904	H2Stex: C00283[e] <==> C00283[p]
ECOLI_1905	HDCAtexi: C00249[e] --> C00249[p]
ECOLI_1906	HDCEAtexi: hdcea[e] --> hdcea[p]
ECOLI_1907	HG2tex: C00703[e] <==> C00703[p]
ECOLI_1908	HIStex: C00135[e] <==> C00135[p]
ECOLI_1909	HOMtex: C00263[e] <==> C00263[p]
ECOLI_1910	HXAtex: C01585[e] <==> C01585[p]
ECOLI_1911	HYXNtex: C00262[e] <==> C00262[p]
ECOLI_1912	HYXNtpp: C00262[p] <==> C00262
ECOLI_1913	IDONtex: C00770[e] <==> C00770[p]
ECOLI_1914	ILEtex: C00407[e] <==> C00407[p]
ECOLI_1915	IMPtex: C00130[e] <==> C00130[p]
ECOLI_1916	INDOLEtex: C00463[e] <==> C00463[p]
ECOLI_1917	INSTtex: C00137[e] <==> C00137[p]
ECOLI_1918	INOSTt4pp: C00137[p] + C01330[p] --> C00137 + C01330
ECOLI_1919	INStex: C00294[e] <==> C00294[p]
ECOLI_1920	ISETACtex: C05123[e] <==> C05123[p]
ECOLI_1921	Ktex: C00238[e] <==> C00238[p]
ECOLI_1922	K2L4Atex: C06025[p] --> C06025[e]
ECOLI_1923	D-LACtex: C00256[e] <==> C00256[p]
ECOLI_1924	L-LACtex: C00186[e] <==> C00186[p]
ECOLI_1925	3PEPTtex: LalaDgluMdap[e] <==> LalaDgluMdap[p]
ECOLI_1927	4PEPTtex: LalaDgluMdapDala[e] <==> LalaDgluMdapDala[p]
ECOLI_1928	4PEPTabcpp	nottransport: LalaDgluMdapDala[p] + C00002 + C00001 --> LalaDgluMdapDala + C00008 + C00080 + C00009
ECOLI_1929	LCTStex: C00243[e] <==> C00243[p]
ECOLI_1930	LEUtex: C00123[e] <==> C00123[p]
ECOLI_1933	LYStex: C00047[e] <==> C00047[p]
ECOLI_1934	LYXtex: C01508[e] <==> C01508[p]
ECOLI_1935	MALDtex: C00497[e] <==> C00497[p]
ECOLI_1936	MALtex: C00149[e] <==> C00149[p]
ECOLI_1937	MALTtexi: C00208[e] --> C00208[p]
ECOLI_1938	MALTptspp: C00208[p] + C00074 --> C02995 + C00022
ECOLI_1939	MALTHXtexi: C01936[e] --> C01936[p]
ECOLI_1940	MALTPTtexi: maltpt[e] --> maltpt[p]
ECOLI_1941	MALTTRtexi: C01835[e] --> C01835[p]
ECOLI_1942	MALTTTRtexi: C02052[e] --> C02052[p]
ECOLI_1943	MANtex: C00159[e] <==> C00159[p]
ECOLI_1944	MANptspp: C00159[p] + C00074 --> C00275 + C00022
ECOLI_1945	MAN6Ptex: C00275[e] <==> C00275[p]
ECOLI_1946	MAN6Pt6_2pp: C00275[p] + (2) C00009 --> C00275 + (2) C00009[p]
ECOLI_1947	MANGLYCtex: C11544[e] <==> C11544[p]
ECOLI_1948	MANGLYCptspp: C11544[p] + C00074 --> man6pglyc + C00022
ECOLI_1949	MELIBtex: C05402[e] <==> C05402[p]
ECOLI_1950	METDtex: C00855[e] <==> C00855[p]
ECOLI_1951	METtex: C00073[e] <==> C00073[p]
ECOLI_1952	METSOX2tex: metsox-R-L[e] <==> metsox-R-L[p]
ECOLI_1953	METSOX1tex: C02989[e] <==> C02989[p]
ECOLI_1954	MG2tex: C00305[e] <==> C00305[p]
ECOLI_1955	MG2tpp: C00305[p] --> C00305
ECOLI_1956	MINOHPtexi: C01204[e] --> C01204[p]
ECOLI_1957	MMETtex: C03172[e] <==> C03172[p]
ECOLI_1958	MNtex: C00034[e] <==> C00034[p]
ECOLI_1959	MN2tpp: C00034[p] --> C00034
ECOLI_1960	MNLtex: C00392[e] <==> C00392[p]
ECOLI_1961	MNLptspp: C00392[p] + C00074 --> C00644 + C00022
ECOLI_1962	MOBDtex: C06232[e] <==> C06232[p]
ECOLI_1963	NO3R2bpp	nottransport: C05819 + C00244[p] --> C00001[p] + C00828 + C00088[p]
ECOLI_1964	MSO3tex: mso3[e] <==> mso3[p]
ECOLI_1965	MPTG2	nottransport: murein5p5p[p] + C05898 --> C00080 + murein5p5p5p[p] + C03543
ECOLI_1966	N2Otex: C00887[e] <==> C00887[p]
ECOLI_1967	N2Otpp: C00887[p] <==> C00887
ECOLI_1968	NAtex: C01330[e] <==> C01330[p]
ECOLI_1969	PNTOt4pp: C01330[p] + C00864[p] --> C01330 + C00864
ECOLI_1970	PPAt4pp: C01330[p] + C00163[p] --> C01330 + C00163
ECOLI_1971	PROt4pp: C01330[p] + C00148[p] --> C01330 + C00148
ECOLI_1972	SERt4pp: C01330[p] + C00065[p] --> C01330 + C00065
ECOLI_1973	THRt4pp: C01330[p] + C00188[p] --> C01330 + C00188
ECOLI_1974	NACtex: C00253[e] <==> C00253[p]
ECOLI_1975	NACtpp: C00253[p] --> C00253
ECOLI_1976	NH4tex: C01342[e] <==> C01342[p]
ECOLI_1977	NH4tpp: C01342[p] <==> C01342
ECOLI_1978	NI2tex: C00291[e] <==> C00291[p]
ECOLI_1979	NI2tpp: C00291[p] --> C00291
ECOLI_1980	NMNtex: C00455[e] <==> C00455[p]
ECOLI_1981	NMNPtpp: C00455[p] --> C00455
ECOLI_1982	NOtex: C00533[e] <==> C00533[p]
ECOLI_1983	NOtpp: C00533[p] <==> C00533
ECOLI_1984	NO3t7pp: C00088 + C00244[p] --> C00088[p] + C00244
ECOLI_1985	NO2tex: C00088[e] <==> C00088[p]
ECOLI_1986	NO3tex: C00244[e] <==> C00244[p]
ECOLI_1990	O2tex: C00007[e] <==> C00007[p]
ECOLI_1991	O2tpp: C00007[p] <==> C00007
ECOLI_1992	O2Stex: C00704[e] <==> C00704[p]
ECOLI_1993	OCDCAtexi: C01530[e] --> C01530[p]
ECOLI_1994	OCDCEAtexi: ocdcea[e] --> ocdcea[p]
ECOLI_1995	OCTAtex: C06423[e] <==> C06423[p]
ECOLI_1996	PTRCORNt7pp: C01602 + C00134[p] <==> C01602[p] + C00134
ECOLI_1997	ORNtex: C01602[e] <==> C01602[p]
ECOLI_1998	OROTtex: C00295[e] <==> C00295[p]
ECOLI_1999	PACALDtex: C00601[e] <==> C00601[p]
ECOLI_2000	PEAMNtex: C05332[e] <==> C05332[p]
ECOLI_2001	SBTptspp: C00074 + C00794[p] --> C00022 + C01096
ECOLI_2002	SUCptspp: C00074 + C00089[p] --> C00022 + C02591
ECOLI_2003	TREptspp: C00074 + C01083[p] --> C00022 + C00689
ECOLI_2004	PHEtex: C00079[e] <==> C00079[p]
ECOLI_2005	PHEMEtiex: C00032[p] --> C00032[e]
ECOLI_2006	PItex: C00009[e] <==> C00009[p]
ECOLI_2007	PNTOtex: C00864[e] <==> C00864[p]
ECOLI_2008	PPAtex: C00163[e] <==> C00163[p]
ECOLI_2009	PPALtpp: C00479 <==> C00479[p]
ECOLI_2010	PPALtex: C00479[e] <==> C00479[p]
ECOLI_2011	PPPNtex: C05629[e] <==> C05629[p]
ECOLI_2012	PPTtex: C06701[e] <==> C06701[p]
ECOLI_2013	PROtex: C00148[e] <==> C00148[p]
ECOLI_2014	PROGLYtex: progly[e] <==> progly[p]
ECOLI_2015	PSCLYStex: psclys[e] <==> psclys[p]
ECOLI_2016	PSERtex: C01005[e] <==> C01005[p]
ECOLI_2017	PTRCtex: C00134[e] <==> C00134[p]
ECOLI_2018	PYRtex: C00022[e] <==> C00022[p]
ECOLI_2019	R5Ptex: C00117[e] <==> C00117[p]
ECOLI_2020	RIBtex: C00121[e] <==> C00121[p]
ECOLI_2021	RMNtex: C00507[e] <==> C00507[p]
ECOLI_2022	SBTtex: C00794[e] <==> C00794[p]
ECOLI_2023	DSERtex: C00740[e] <==> C00740[p]
ECOLI_2024	SERtex: C00065[e] <==> C00065[p]
ECOLI_2025	SKMtex: C00493[e] <==> C00493[p]
ECOLI_2026	SO2tex: C09306[e] <==> C09306[p]
ECOLI_2027	SO2tpp: C09306[p] <==> C09306
ECOLI_2028	SO3tex: C00094[e] <==> C00094[p]
ECOLI_2029	SO4tex: C00059[e] <==> C00059[p]
ECOLI_2030	SPMDtex: C00315[e] <==> C00315[p]
ECOLI_2031	TARTRt7pp: C00042 + C00898[p] <==> C00042[p] + C00898
ECOLI_2032	SUCCtex: C00042[e] <==> C00042[p]
ECOLI_2033	SUCRtex: C00089[e] <==> C00089[p]
ECOLI_2034	SULFACtex: sulfac[e] <==> sulfac[p]
ECOLI_2035	TARTRtex: C00898[e] <==> C00898[p]
ECOLI_2036	TAURtex: C00245[e] <==> C00245[p]
ECOLI_2037	TCYNTtex: C01755[e] <==> C01755[p]
ECOLI_2038	THMtex: C00378[e] <==> C00378[p]
ECOLI_2039	THRtex: C00188[e] <==> C00188[p]
ECOLI_2040	THRPtex: C12147[e] <==> C12147[p]
ECOLI_2041	THYMtex: C00178[e] <==> C00178[p]
ECOLI_2042	THMDtex: C00214[e] <==> C00214[p]
ECOLI_2043	TMAtex: C00565[e] <==> C00565[p]
ECOLI_2044	TMAOtex: C01104[e] <==> C01104[p]
ECOLI_2045	TREtex: C01083[e] <==> C01083[p]
ECOLI_2046	TRPtex: C00078[e] <==> C00078[p]
ECOLI_2047	TSULtex: C00320[e] <==> C00320[p]
ECOLI_2048	TTDCAtexi: C06424[e] --> C06424[p]
ECOLI_2049	TTDCEAtexi: ttdcea[e] --> ttdcea[p]
ECOLI_2050	TUNGStex: tungs[e] <==> tungs[p]
ECOLI_2051	TYMtex: C00483[e] <==> C00483[p]
ECOLI_2052	TYRtex: C00082[e] <==> C00082[p]
ECOLI_2053	TYRPtex: C06501[e] <==> C06501[p]
ECOLI_2054	UACGAMtex: C00043[e] <==> C00043[p]
ECOLI_2056	UDPACGALtex: C00203[e] <==> C00203[p]
ECOLI_2057	UDPGtex: C00029[e] <==> C00029[p]
ECOLI_2058	UDPGALtex: C00052[e] <==> C00052[p]
ECOLI_2059	UDPGLCURtex: C00167[e] <==> C00167[p]
ECOLI_2061	UMPtex: C00105[e] <==> C00105[p]
ECOLI_2062	ECAtpp	nottransport: unagamuf --> unagamuf[p]
ECOLI_2063	URAtex: C00106[e] <==> C00106[p]
ECOLI_2064	UREAtex: C00086[e] <==> C00086[p]
ECOLI_2065	UREAtpp: C00086[p] <==> C00086
ECOLI_2066	URItex: C00299[e] <==> C00299[p]
ECOLI_2067	VALtex: C00183[e] <==> C00183[p]
ECOLI_2068	XANtex: C00385[e] <==> C00385[p]
ECOLI_2069	XANtpp: C00385[p] <==> C00385
ECOLI_2070	XMPtex: C00655[e] <==> C00655[p]
ECOLI_2071	XTSNtex: C01762[e] <==> C01762[p]
ECOLI_2072	XYLtex: C00181[e] <==> C00181[p]
ECOLI_2073	XYLUtex: C00312[e] <==> C00312[p]
ECOLI_2074	Zn2tex: C00038[e] <==> C00038[p]
ECOLI_2075	ZN2tpp: C00038[p] --> C00038
ECOLI_2082	FEOXAMexs: fe3[e] + feoxam-un[e] --> feoxam[e]
